# Supplementary material for: Investigation of Novel Therapeutic Targets for Rheumatoid Arthritis Through Human Plasma Proteome
Source: Biomedicines. 2025 Jul 29;13(8):1841. doi: 10.3390/biomedicines13081841 (PMC12383807; doi:10.3390/biomedicines13081841)
Supplement: Supplementary file 1 [file biomedicines-13-01841-s001.zip › Supplementary File S1.xlsx]

## Sheet: Catalog
Investigation of novel therapeutic targets for rheumatoid arthritis through human plasma proteome
Supplementary File 1
Table S1. Data sources of plasma proteins.
Table S2. Data sources of RA and related phenotypes.
Table S3. Data sources of disease phenotypes used in Phe-MR analysis.
Table S4. Data sources of modifiable factors.
Table S5. Results of discovery and replication MR analyses using cis-pQTLs.
Table S6. Results of discovery and replication MR analyses using all pQTLs.
Table S7. Results of reverse MR analysis.
Table S8. Results of colocalization analysis.
Table S9. Results of pleiotropy assessment.
Table S10. Genetically engineered mouse models for prioritized protein-coding genes and associated abnormal phenotypes.
Table S11. Genes and respective significantly enriched cell types.
Table S12. Druggability of prioritized proteins.
Table S13. Significant results (P < 5.144×10-5) of Phe-MR analysis.
Table S14. Results of mediation analysis.

## Sheet: Table S1
Table S1. Data sources of plasma proteins.
Author(s)	Year	PMID	Cohort(s)	Samplesize	Mapped Proteins	Platform
Pietzner et al.	2021	34648354	Fenland study cohort	10708	3892	SOMAscan
Sun et al.	2018	29875488	INTERVAL study cohort	3301	1478	SOMAscan
Ferkingstad et al.	2021	34857953	Icelanders	35559	4631	SOMAscan
Sun et al.	2023	37794186	UKB-PPP cohort	34557	2414	Olink
Suhre et al.	2017	28240269	KORA study cohort	997	284	SOMAscan
Yao et al.	2018	30111768	Framingham Heart Study cohort	6861	57	Luminex xMAP
Folkersen et al.	2020	33067605	13 European cohorts	21758	85	Olink
Zhao et al.	2023	37563310	11 European cohorts	14824	70	Olink
Abbreviations: UKB-PPP, UK Biobank Pharma Proteomics Project; KORA, Cooperative Health Research in the Region of Augsburg.

## Sheet: Table S2
Table S2. Data sources of RA and related phenotypes.
Phenotype	Author(s)	PMID	Cohort(s)	Cases	Controls
RA (discovery)	Ishigaki et al.	36333501	25 European cohorts	22350	74823
RA (replication)	Sakaue et al.	34594039	UKBB and FinnGen cohorts	8255	409001
Trans-ethnic RA	Ishigaki et al.	36333501	37 trans-ethnic cohorts (comprising individuals of EUR, EAS, AFR, SAS and ARB ancestries)	35871	240149
East Asian RA	Ishigaki et al.	36333501	8 East Asian cohorts	11025	162608
Seropositive RA	Ishigaki et al.	36333501	25 European cohorts	17221	74823
Seronegative RA	-	-	FinnGen cohort	1937	172834
Juvenile RA	Sakaue et al.	34594039	UKBB and FinnGen cohorts	216	409001
Rheumatoid factor	Neale lab	-	UKBB cohort	41962	-
Joint damage	Traylor et al.	31596875	Europeans	2527	-
Abbreviations: RA, rheumatoid arthritis; UKBB, UK Biobank; EUR, European; EAS, East Asian; AFR, African; SAS, South Asian; ARB, Arab.

## Sheet: Table S3
Table S3. Data sources of disease phenotypes used in Phe-MR analysis.
Phenocode	Phenotype	Category	Cases	Controls
8	Intestinal infection	infectious diseases	8991	399970
8.5	Bacterial enteritis	infectious diseases	2737	399970
8.52	Intestinal infection due to C. difficile	infectious diseases	650	399970
8.6	Viral Enteritis	infectious diseases	862	399970
8.7	Intestinal infection due to protozoa	infectious diseases	55	399970
10	Tuberculosis	infectious diseases	168	393897
38	Septicemia	infectious diseases	4005	393897
38.1	Gram negative septicemia	infectious diseases	832	393897
38.2	Gram positive septicemia	infectious diseases	492	393897
41.1	Staphylococcus infections	infectious diseases	3149	393897
41.2	Streptococcus infection	infectious diseases	1644	393897
41.4	E. coli	infectious diseases	2744	393897
53	Herpes zoster	infectious diseases	421	403316
53.1	Herpes zoster with nervous system complications	infectious diseases	96	403316
54	Herpes simplex	infectious diseases	214	403316
70	Viral hepatitis	infectious diseases	1215	403316
70.1	Viral hepatitis A	infectious diseases	69	403316
70.2	Viral hepatitis B	infectious diseases	132	403316
70.3	Viral hepatitis C	infectious diseases	255	403316
70.4	Chronic hepatitis	infectious diseases	277	403316
71	Human immunodeficiency virus [HIV] disease	infectious diseases	143	403316
71.1	HIV infection, symptomatic	infectious diseases	113	403316
78	Viral warts & HPV	infectious diseases	1007	403316
79	Viral infection	infectious diseases	2806	403316
79.1	Varicella infection	infectious diseases	65	403316
79.2	Infectious mononucleosis	infectious diseases	68	403316
80	Postoperative infection	infectious diseases	4489	402343
81	Infection/inflammation of internal prosthetic device; implant; and graft	infectious diseases	2485	402343
90	Sexually transmitted infections (not HIV or hepatitis)	infectious diseases	73	408888
110	Dermatophytosis / Dermatomycosis	infectious diseases	286	406301
110.1	Dermatophytosis	infectious diseases	280	406301
110.11	Dermatophytosis of nail	infectious diseases	76	406301
110.12	Althete's foot	infectious diseases	141	406301
112	Candidiasis	infectious diseases	2134	406301
117	Mycoses	infectious diseases	268	406301
117.4	Aspergillosis	infectious diseases	163	406301
130	Spirochetal infection	infectious diseases	80	408429
133	Arthropod-borne diseases	infectious diseases	70	408429
134	Helminthiases	infectious diseases	129	408429
134.1	Intestinal helminthiases	infectious diseases	107	408429
145	Cancer of mouth	neoplasms	643	406821
145.2	Cancer of tongue	neoplasms	308	406821
145.3	Cancer of major salivary glands	neoplasms	104	406821
145.5	Cancer of the mouth floor	neoplasms	54	406821
149	Cancer of larynx, pharynx, nasal cavities	neoplasms	628	406821
149.1	Cancer of oropharynx	neoplasms	246	406821
149.4	Cancer of larynx	neoplasms	258	406821
149.9	Cancer of of nasal cavities	neoplasms	57	406821
150	Cancer of esophagus	neoplasms	720	393372
151	Cancer of stomach	neoplasms	554	393372
153	Colorectal cancer	neoplasms	4562	382756
153.2	Colon cancer	neoplasms	3051	382756
153.3	Malignant neoplasm of rectum, rectosigmoid junction, and anus	neoplasms	2095	382756
155	Cancer of liver and intrahepatic bile duct	neoplasms	344	393372
155.1	Malignant neoplasm of liver, primary	neoplasms	141	393372
157	Pancreatic cancer	neoplasms	589	393372
159.2	Malignant neoplasm of small intestine, including duodenum	neoplasms	184	393372
159.3	Malignant neoplasm of gallbladder and extrahepatic bile ducts	neoplasms	196	393372
159.4	Malignant neoplasm of retroperitoneum and peritoneum	neoplasms	184	393372
164	Cancer of intrathoracic organs	neoplasms	57	406226
165	Cancer within the respiratory system	neoplasms	2700	406226
165.1	Cancer of bronchus; lung	neoplasms	2101	406226
170	Cancer of bone and connective tissue	neoplasms	424	408537
170.1	Bone cancer	neoplasms	128	408537
170.2	Cancer of connective tissue	neoplasms	312	408537
172	Skin cancer	neoplasms	13752	395071
172.1	Melanomas of skin, dx or hx	neoplasms	2691	395071
172.11	Melanomas of skin	neoplasms	2691	395071
172.3	Carcinoma in situ of skin	neoplasms	667	395071
173	Neoplasm of uncertain behavior of skin	neoplasms	182	395071
174	Breast cancer	neoplasms	12898	388549
174.1	Breast cancer [female]	neoplasms	12671	388549
174.11	Malignant neoplasm of female breast	neoplasms	11874	388549
174.3	Neoplasm of uncertain behavior of breast	neoplasms	115	388549
175	Acquired absence of breast	neoplasms	2415	387566
180	Cervical cancer and dysplasia	neoplasms	3653	381902
180.1	Cervical cancer	neoplasms	1659	381902
180.3	Cervical intraepithelial neoplasia [CIN] [Cervical dysplasia]	neoplasms	2090	381902
182	Malignant neoplasm of uterus	neoplasms	1284	381967
184.11	Malignant neoplasm of ovary	neoplasms	2103	389695
187.2	Malignant neoplasm of testis	neoplasms	2981	401788
187.8	Neoplasm of uncertain behavior of male genital organs	neoplasms	111	401788
189	Cancer of urinary organs (incl. kidney and bladder)	neoplasms	4165	404796
189.1	Cancer of kidney and renal pelvis	neoplasms	1045	404796
189.11	Malignant neoplasm of kidney, except pelvis	neoplasms	1002	404796
189.12	Malignant neoplasm of renal pelvis	neoplasms	65	404796
189.2	Cancer of bladder	neoplasms	2427	404796
189.21	Malignant neoplasm of bladder	neoplasms	2146	404796
190	Cancer of eye	neoplasms	176	407239
191.1	Cancer of brain and nervous system	neoplasms	531	407239
191.11	Cancer of brain	neoplasms	486	407239
193	Thyroid cancer	neoplasms	358	407399
198	Secondary malignant neoplasm	neoplasms	9483	370604
198.1	Secondary malignancy of lymph nodes	neoplasms	5379	370604
198.2	Secondary malignancy of respiratory organs	neoplasms	2211	370604
198.3	Secondary malignant neoplasm of digestive systems	neoplasms	1519	370604
198.4	Secondary malignant neoplasm of liver	neoplasms	2638	370604
198.5	Secondary malignancy of brain/spine	neoplasms	806	370604
198.6	Secondary malignancy of bone	neoplasms	2151	370604
198.7	Secondary malignant neoplasm of skin	neoplasms	187	370604
199	Neoplasm of uncertain behavior	neoplasms	1412	370604
199.4	Neurofibromatosis	neoplasms	96	370604
200	Myeloproliferative disease	neoplasms	995	404466
200.1	Polycythemia vera	neoplasms	390	401145
201	Hodgkin's disease	neoplasms	258	404466
202.2	Non-Hodgkins lymphoma	neoplasms	1793	404466
202.21	Nodular lymphoma	neoplasms	371	404466
202.24	Large cell lymphoma	neoplasms	573	404466
204	Leukemia	neoplasms	1661	404466
204.1	Lymphoid leukemia	neoplasms	578	404466
204.11	Lymphoid leukemia, acute	neoplasms	59	404466
204.12	Lymphoid leukemia, chronic	neoplasms	506	404466
204.2	Myeloid leukemia	neoplasms	467	404466
204.21	Myeloid leukemia, acute	neoplasms	318	404466
204.22	Myeloid leukemia, chronic	neoplasms	153	404466
204.4	Multiple myeloma	neoplasms	552	404466
208	Benign neoplasm of colon	neoplasms	20204	386011
210	Benign neoplasm of lip, oral cavity, and pharynx	neoplasms	984	406821
212	Benign neoplasm of respiratory and intrathoracic organs	neoplasms	348	408613
213	Benign neoplasm of bone and articular cartilage	neoplasms	320	371171
214	Lipoma	neoplasms	6271	401613
214.1	Lipoma of skin and subcutaneous tissue	neoplasms	4611	401613
216	Benign neoplasm of skin	neoplasms	7722	400618
217	Vascular hamartomas and non-neoplastic nevi	neoplasms	649	400618
217.1	Nevus, non-neoplastic	neoplasms	597	400618
218	Benign neoplasm of uterus	neoplasms	10610	391653
218.1	Uterine leiomyoma	neoplasms	10345	391653
220	Benign neoplasm of ovary	neoplasms	1482	380325
224	Benign neoplasm of eye	neoplasms	130	407239
224.1	Benign neoplasm of eye, uveal	neoplasms	68	407239
225.1	Benign neoplasm of brain, cranial nerves, meninges	neoplasms	774	407239
225.2	Benign neoplasm of spinal cord, meninges	neoplasms	59	407239
226	Benign neoplasm of thyroid glands	neoplasms	285	407399
227.1	Benign neoplasm of adrenal gland	neoplasms	185	407399
227.2	Benign neoplasm of parathyroid gland	neoplasms	371	407399
227.3	Benign neoplasm of pituitary gland and craniopharyngeal duct (pouch)	neoplasms	310	407399
228	Hemangioma and lymphangioma, any site	neoplasms	1603	407358
241	Nontoxic nodular goiter	endocrine/metabolic	1143	391429
241.1	Nontoxic uninodular goiter	endocrine/metabolic	472	391429
241.2	Nontoxic multinodular goiter	endocrine/metabolic	680	391429
242	Thyrotoxicosis with or without goiter	endocrine/metabolic	1860	391429
242.1	Graves' disease	endocrine/metabolic	457	391429
242.2	Toxic multinodular goiter	endocrine/metabolic	91	391429
242.3	Exophthalmos	endocrine/metabolic	138	391429
244	Hypothyroidism	endocrine/metabolic	14871	391429
244.1	Secondary hypothyroidism	endocrine/metabolic	1117	391429
244.2	Acquired hypothyroidism	endocrine/metabolic	101	391429
245	Thyroiditis	endocrine/metabolic	293	391429
245.2	Chronic thyroiditis	endocrine/metabolic	223	391429
245.21	Chronic lymphocytic thyroiditis	endocrine/metabolic	210	391429
250	Diabetes mellitus	endocrine/metabolic	20203	388756
250.1	Type 1 diabetes	endocrine/metabolic	2660	388756
250.11	Type 1 diabetes with ketoacidosis	endocrine/metabolic	237	388756
250.12	Type 1 diabetes with renal manifestations	endocrine/metabolic	76	388756
250.2	Type 2 diabetes	endocrine/metabolic	18945	388756
250.21	Type 2 diabetes with ketoacidosis	endocrine/metabolic	105	388756
250.22	Type 2 diabetes with renal manifestations	endocrine/metabolic	199	388756
250.23	Type 2 diabetes with ophthalmic manifestations	endocrine/metabolic	1298	388756
250.24	Type 2 diabetes with neurological manifestations	endocrine/metabolic	575	388756
250.4	Abnormal glucose	endocrine/metabolic	685	388756
250.41	Impaired fasting glucose	endocrine/metabolic	265	388756
250.5	Glycosuria or Acetonuria	endocrine/metabolic	131	388756
250.6	Polyneuropathy in diabetes	endocrine/metabolic	354	388756
250.7	Diabetic retinopathy	endocrine/metabolic	1339	396859
251.1	Hypoglycemia	endocrine/metabolic	939	386319
252	Disorders of parathyroid gland	endocrine/metabolic	877	405386
252.1	Hyperparathyroidism	endocrine/metabolic	781	405386
252.2	Hypoparathyroidism	endocrine/metabolic	142	405386
253	Disorders of the pituitary gland and its hypothalamic control	endocrine/metabolic	693	405386
253.1	Pituitary hyperfunction	endocrine/metabolic	189	405386
253.11	Acromegaly and gigantism	endocrine/metabolic	95	405386
253.2	Pituitary hypofunction	endocrine/metabolic	262	405386
253.3	Diabetes insipidus	endocrine/metabolic	93	405386
255	Disorders of adrenal glands	endocrine/metabolic	642	405386
255.1	Adrenal hyperfunction	endocrine/metabolic	182	405386
255.11	Cushing's syndrome	endocrine/metabolic	103	405386
255.12	Hyperaldosteronism	endocrine/metabolic	76	405386
255.2	Adrenal hypofunction	endocrine/metabolic	364	405386
255.21	Glucocorticoid deficiency	endocrine/metabolic	361	405386
256	Ovarian dysfunction	endocrine/metabolic	244	405386
256.4	Polycystic ovaries	endocrine/metabolic	209	405386
257	Testicular dysfunction	endocrine/metabolic	168	405386
257.1	Testicular hypofunction	endocrine/metabolic	158	405386
258	Iatrogenic endocrine disorders	endocrine/metabolic	133	405386
260	Protein-calorie malnutrition	endocrine/metabolic	1057	406492
260.6	Anorexia	endocrine/metabolic	835	406492
261	Vitamin deficiency	endocrine/metabolic	1208	406492
261.2	Vitamin B-complex deficiencies	endocrine/metabolic	754	406492
261.4	Vitamin D deficiency	endocrine/metabolic	448	406492
261.41	Rickets or osteomalacia	endocrine/metabolic	77	406492
262	Mineral deficiency NEC	endocrine/metabolic	242	406492
269	Proteinuria	endocrine/metabolic	339	408230
270	Disorders of protein plasma/amino-acid transport and metabolism	endocrine/metabolic	407	408230
270.3	Disorders of plasma protein metabolism	endocrine/metabolic	364	408230
270.32	Paraproteinemia	endocrine/metabolic	191	408230
270.33	Amyloidosis	endocrine/metabolic	108	408230
270.35	Macroglobulinemia	endocrine/metabolic	69	408230
271	Disorders of carbohydrate transport and metabolism	endocrine/metabolic	163	408798
271.3	Intestinal disaccharidase deficiencies and disaccharide malabsorption	endocrine/metabolic	141	408798
272	Disorders of lipoid metabolism	endocrine/metabolic	35927	373034
272.1	Hyperlipidemia	endocrine/metabolic	35844	373034
272.11	Hypercholesterolemia	endocrine/metabolic	33242	373034
272.12	Hyperglyceridemia	endocrine/metabolic	58	373034
272.13	Mixed hyperlipidemia	endocrine/metabolic	164	373034
274.1	Gout	endocrine/metabolic	3195	405198
274.11	Gouty arthropathy	endocrine/metabolic	112	405198
274.2	Crystal arthropathies	endocrine/metabolic	616	405198
274.21	Chondrocalcinosis	endocrine/metabolic	560	405198
275	Disorders of mineral metabolism	endocrine/metabolic	2127	406834
275.1	Disorders of iron metabolism	hematopoietic	669	406834
275.3	Disorders of magnesium metabolism	endocrine/metabolic	375	406834
275.5	Disorders of calcium/phosphorus metabolism	endocrine/metabolic	1204	406834
275.53	Disorders of phosphorus metabolism	endocrine/metabolic	172	406834
276	Disorders of fluid, electrolyte, and acid-base balance	endocrine/metabolic	7455	401506
276.1	Electrolyte imbalance	endocrine/metabolic	4123	401506
276.11	Hyperosmolality and/or hypernatremia	endocrine/metabolic	240	401506
276.12	Hyposmolality and/or hyponatremia	endocrine/metabolic	1826	401506
276.13	Hyperpotassemia	endocrine/metabolic	975	401506
276.14	Hypopotassemia	endocrine/metabolic	1430	401506
276.4	Acid-base balance disorder	endocrine/metabolic	1161	401506
276.41	Acidosis	endocrine/metabolic	1055	401506
276.42	Alkalosis	endocrine/metabolic	114	401506
276.5	Hypovolemia	endocrine/metabolic	2834	401506
276.6	Fluid overload	endocrine/metabolic	455	401506
276.8	Polydipsia	endocrine/metabolic	128	401506
277.4	Disorders of bilirubin excretion	endocrine/metabolic	365	407537
277.51	Lipoprotein disorders	endocrine/metabolic	51	407537
278.1	Obesity	endocrine/metabolic	10799	397993
278.3	Localized adiposity	endocrine/metabolic	84	397993
278.4	Abnormal weight gain	endocrine/metabolic	67	397993
279	Disorders involving the immune mechanism	endocrine/metabolic	489	408472
279.1	Immunity deficiency	endocrine/metabolic	208	408472
279.11	Deficiency of humoral immunity	endocrine/metabolic	140	408472
280	Iron deficiency anemias	hematopoietic	7787	390026
280.2	Iron deficiency anemia secondary to blood loss (chronic)	hematopoietic	456	390026
281.1	Megaloblastic anemia	hematopoietic	1076	390026
281.11	Pernicious anemia	hematopoietic	754	390026
281.13	Folate-deficiency anemia	hematopoietic	186	390026
281.9	Deficiency anemias	hematopoietic	54	390026
282	Hereditary hemolytic anemias	hematopoietic	156	390026
283	Acquired hemolytic anemias	hematopoietic	143	390026
283.1	Autoimmune hemolytic anemias	hematopoietic	107	390026
284	Aplastic anemia	hematopoietic	436	390026
285.1	Acute posthemorrhagic anemia	hematopoietic	271	390026
285.2	Anemia of chronic disease	hematopoietic	702	390026
285.22	Anemia in neoplastic disease	hematopoietic	417	390026
286	Coagulation defects	hematopoietic	941	406281
286.1	Congenital coagulation defects	hematopoietic	473	406281
286.11	Von willebrand's disease	hematopoietic	98	406281
286.13	Congenital factor VIII disorder	hematopoietic	63	406281
286.5	Hemorrhagic disorder due to intrinsic circulating anticoagulants	hematopoietic	86	406281
287.1	Spontaneous ecchymoses	hematopoietic	128	406281
287.2	Allergic purpura	hematopoietic	51	406281
287.3	Thrombocytopenia	hematopoietic	1563	406281
287.31	Primary thrombocytopenia	hematopoietic	420	406281
287.32	Secondary thrombocytopenia	hematopoietic	73	406281
288	Diseases of white blood cells	hematopoietic	3788	401375
288.1	Decreased white blood cell count	hematopoietic	3184	401375
288.11	Neutropenia	hematopoietic	3184	401375
288.3	Eosinophilia	hematopoietic	71	401375
289.3	Personal history of diseases of blood and blood-forming organs	hematopoietic	291	401375
289.4	Lymphadenitis	hematopoietic	2622	401375
289.5	Diseases of spleen	hematopoietic	515	401375
289.8	Polycythemia, secondary	hematopoietic	295	400749
289.9	Abnormality of red blood cells	hematopoietic	90	401375
290.1	Dementias	mental disorders	956	402383
290.11	Alzheimer's disease	mental disorders	404	402383
290.16	Vascular dementia	mental disorders	189	402383
290.2	Delirium due to conditions classified elsewhere	mental disorders	654	402383
291.1	Transient mental disorders due to conditions classified elsewhere	mental disorders	121	402383
291.4	Specific nonpsychotic mental disorders due to brain damage	mental disorders	85	402383
291.8	Alteration of consciousness	mental disorders	440	402383
292	Neurological disorders	mental disorders	4655	402383
292.1	Aphasia/speech disturbance	mental disorders	1514	402383
292.2	Mild cognitive impairment	mental disorders	191	402383
292.3	Memory loss	mental disorders	700	402383
292.4	Altered mental status	mental disorders	2189	402383
292.6	Hallucinations	mental disorders	308	402383
293	Symptoms involving head and neck	mental disorders	2986	405975
295.1	Schizophrenia	mental disorders	571	365476
295.2	Paranoid disorders	mental disorders	179	365476
295.3	Psychosis	mental disorders	171	365476
296	Mood disorders	mental disorders	12560	365476
296.1	Bipolar	mental disorders	1064	365476
296.2	Depression	mental disorders	11901	365476
296.22	Major depressive disorder	mental disorders	362	365476
297	Suicidal ideation or attempt	mental disorders	343	365476
297.2	Suicide or self-inflicted injury	mental disorders	319	365476
300	Anxiety disorders	mental disorders	6939	365476
300.1	Anxiety disorder	mental disorders	6375	365476
300.11	Generalized anxiety disorder	mental disorders	150	365476
300.12	Agorophobia, social phobia, and panic disorder	mental disorders	709	365476
300.13	Phobia	mental disorders	503	365476
300.3	Obsessive-compulsive disorders	mental disorders	141	365476
300.4	Dysthymic disorder	mental disorders	53	365476
300.8	Acute reaction to stress	mental disorders	125	365476
300.9	Posttraumatic stress disorder	mental disorders	113	365476
301	Personality disorders	mental disorders	336	365476
301.2	Antisocial/borderline personality disorder	mental disorders	119	365476
302	Sexual and gender identity disorders	mental disorders	322	365476
303	Psychogenic and somatoform disorders	mental disorders	529	365476
303.3	Psychogenic disorder	mental disorders	354	365476
303.4	Somatoform disorder	mental disorders	124	365476
304	Adjustment reaction	mental disorders	295	365476
305	Eating disorder	mental disorders	90	408871
305.2	Eating disorder	mental disorders	90	365476
306.9	Tension headache	mental disorders	315	365476
313	Pervasive developmental disorders	mental disorders	77	408378
313.3	Autism	mental disorders	54	408378
315	Develomental delays and disorders	mental disorders	496	408378
315.1	Learning disorder	mental disorders	164	408378
315.2	Speech and language disorder	mental disorders	89	408378
316	Substance addiction and disorders	mental disorders	392	379355
316.1	Polyneuropathy due to drugs	mental disorders	60	379355
317	Alcohol-related disorders	mental disorders	12922	379355
317.1	Alcoholism	mental disorders	8968	379355
317.11	Alcoholic liver damage	mental disorders	802	379355
318	Tobacco use disorder	mental disorders	19780	379355
320	Meningitis	neurological	441	407888
323	Encephalitis	neurological	345	407888
323.2	Acute (transverse) myelitis	neurological	74	407888
327	Sleep disorders	neurological	5238	403723
327.3	Sleep apnea	neurological	4471	403723
327.4	Insomnia	neurological	166	403723
327.41	Organic or persistent insomnia	neurological	139	403723
331.1	Hydrocephalus	neurological	498	395209
332	Parkinson's disease	neurological	1127	395209
333	Extrapyramidal disease and abnormal movement disorders	neurological	891	395209
333.1	Essential tremor	neurological	216	395209
333.2	Myoclonus	neurological	95	395209
333.4	Torsion dystonia	neurological	253	395209
334	Degenerative disease of the spinal cord	neurological	1789	395209
334.1	Spinocerebellar disease	neurological	116	395209
334.2	Anterior horn cell disease	neurological	221	395209
335	Multiple sclerosis	neurological	1356	395209
337	Disorders of the autonomic nervous system	neurological	266	395209
337.1	Peripheral autonomic neuropathy	neurological	72	395209
338	Pain	symptoms	771	408190
338.1	Acute pain	neurological	395	408190
338.2	Chronic pain	neurological	382	408190
340	Migraine	neurological	2870	398780
340.1	Migrain with aura	neurological	212	398780
342	Hemiplegia	neurological	1500	395209
343	Infantile cerebral palsy	neurological	145	395209
345	Epilepsy, recurrent seizures, convulsions	neurological	5087	395209
345.1	Epilepsy	neurological	901	395209
345.11	Generalized convulsive epilepsy	neurological	448	395209
345.12	Partial epilepsy	neurological	280	395209
345.3	Convulsions	neurological	2232	395209
346	Abnormal findings on study of brain and/or nervous system	neurological	193	395209
348.2	Cerebral edema and compression of brain	neurological	258	395209
348.4	Cerebral cysts	neurological	136	395209
348.7	Coma	neurological	361	395209
350	Abnormal movement	neurological	2744	406217
350.1	Abnormal involuntary movements	neurological	888	406217
350.2	Abnormality of gait	neurological	1601	406217
350.3	Lack of coordination	neurological	364	406217
350.6	Disturbances of sensation of smell and taste	neurological	54	406217
352.1	Trigeminal nerve disorders [CN5]	neurological	465	394067
352.2	Facial nerve disorders [CN7]	neurological	880	394067
353	Nerve root and plexus disorders	neurological	1139	394067
353.1	Nerve plexus lesions	neurological	114	394067
353.2	Nerve root lesions	neurological	57	394067
356	Hereditary and idiopathic peripheral neuropathy	neurological	152	406852
357	Inflammatory and toxic neuropathy	neurological	1368	406852
358	Myoneural disorders	neurological	213	406852
358.1	Myasthenia gravis	neurological	192	406852
359.1	Muscular dystrophies	neurological	125	406852
359.2	Myopathy	neurological	359	406852
360	Disorders of the globe	sense organs	337	397761
360.2	Progressive myopia	sense organs	251	397761
361	Retinal detachments and defects	sense organs	3263	397761
361.1	Retinal detachment with retinal defect	sense organs	1392	397761
361.2	Retinoschisis and retinal cysts	sense organs	68	397761
362.2	Degeneration of macula and posterior pole of retina	sense organs	2191	396859
362.31	Separation of retinal layers	sense organs	99	396859
362.4	Retinal vascular changes and abnomalities	sense organs	849	396859
362.6	Peripheral retinal degenerations	sense organs	183	396859
362.7	Hereditary retinal dystrophies	sense organs	83	396859
362.8	Retinal hemorrhage/ischemia	sense organs	116	396859
363.3	Chorioretinal scars	sense organs	69	397761
364.1	Corneal opacity	sense organs	91	397761
364.2	Corneal edema	sense organs	80	397761
364.4	Corneal degenerations	sense organs	208	397761
364.41	Keratoconus	sense organs	87	397761
364.5	Corneal dystrophy	sense organs	212	397761
364.9	Cornea replaced by transplant	sense organs	100	397761
365	Glaucoma	sense organs	4462	397761
365.1	Open-angle glaucoma	sense organs	1043	397761
365.11	Primary open angle glaucoma	sense organs	1037	397761
365.2	Primary angle-closure glaucoma	sense organs	705	397761
366	Cataract	sense organs	20352	388609
366.1	Nonsenile Cataract	sense organs	70	388609
366.2	Senile cataract	sense organs	8369	388609
366.3	Traumatic cataract	sense organs	102	388609
367	Disorders of refraction and accommodation; blindness and low vision	sense organs	2431	406530
367.1	Myopia	sense organs	1257	406530
367.2	Astigmatism	sense organs	190	406530
367.8	Hypermetropia	sense organs	253	406530
367.9	Blindness and low vision	sense organs	723	406530
368	Visual disturbances	sense organs	3307	405654
368.1	Amblyopia	sense organs	538	405654
368.2	Diplopia and disorders of binocular vision	sense organs	732	405654
368.3	Anisometropia	sense organs	155	405654
368.4	Visual field defects	sense organs	334	405654
368.9	Subjective visual disturbances	sense organs	615	405654
369	Infection of the eye	sense organs	560	399306
369.2	Eye infection, viral	sense organs	126	399306
369.5	Conjunctivitis, infectious	sense organs	213	399306
370	Keratitis	sense organs	297	399306
370.1	Corneal ulcer	sense organs	141	399306
371	Inflammation of the eye	sense organs	3174	399306
371.3	Inflammation of eyelids	sense organs	2396	399306
372	Disorders of conjunctiva	sense organs	765	399306
374.1	Ectropion or entropion	sense organs	1068	399306
374.3	Ptosis of eyelid	sense organs	1834	399306
375	Disorders of lacrimal system	sense organs	2218	401245
375.2	Epiphora	sense organs	899	401245
376	Disorders of the orbit	sense organs	86	401245
377	Disorders of optic nerve and visual pathways	sense organs	370	401245
377.1	Optic atrophy	sense organs	58	401245
377.3	Optic neuritis/neuropathy	sense organs	125	401245
378.5	Paralytic strabismus	sense organs	277	401245
379.2	Disorders of vitreous body	sense organs	1372	401245
379.4	Anomalies of pupillary function	sense organs	71	401245
379.5	Disorders of iris and ciliary body	sense organs	405	401245
379.9	Pain, swelling or discharge of eye	sense organs	170	401245
380	Disorders of external ear	sense organs	1451	407510
380.1	Otitis externa	sense organs	524	407510
380.4	Impacted cerumen	sense organs	363	407510
381	Otitis media and Eustachian tube disorders	sense organs	2259	404888
381.1	Otitis media	sense organs	1824	404888
381.2	Eustachian tube disorders	sense organs	193	404888
381.3	Mastoiditis & related conditions	sense organs	172	404888
381.9	Otorrhea	sense organs	281	404888
382	Otalgia	sense organs	309	404888
383	Otosclerosis	sense organs	310	404888
384.4	Perforation of tympanic membrane	sense organs	1044	404888
385.3	Cholesteatoma	sense organs	608	404888
385.5	Tympanosclerosis and middle ear disease related to otitis media	sense organs	241	404888
386.1	Meniere's disease	sense organs	578	402827
386.2	Peripheral or central vertigo	sense organs	380	402827
386.3	Labyrinthitis	sense organs	767	402827
386.9	Dizziness and giddiness (Light-headedness and vertigo)	sense organs	4611	402827
389	Hearing loss	sense organs	4256	404562
389.1	Sensorineural hearing loss	sense organs	456	404562
389.2	Conductive hearing loss	sense organs	450	404562
389.4	Tinnitus	sense organs	515	404562
394	Rheumatic disease of the heart valves	circulatory system	4895	402421
394.2	Mitral valve disease	circulatory system	2985	402421
394.3	Aortic valve disease	circulatory system	1260	402421
394.7	Disease of tricuspid valve	circulatory system	1058	402421
395	Heart valve disorders	circulatory system	4239	402421
395.1	Nonrheumatic mitral valve disorders	circulatory system	2892	402421
395.2	Nonrheumatic aortic valve disorders	circulatory system	248	402421
395.3	Nonrheumatic tricuspid valve disorders	circulatory system	105	402421
395.4	Nonrheumatic pulmonary valve disorders	circulatory system	97	402421
395.6	Heart valve replaced	circulatory system	1499	402421
396	Abnormal heart sounds	circulatory system	1049	402421
401	Hypertension	circulatory system	77977	330366
401.1	Essential hypertension	circulatory system	77723	330366
401.2	Hypertensive heart and/or renal disease	circulatory system	1719	330366
401.21	Hypertensive heart disease	circulatory system	169	330366
401.22	Hypertensive chronic kidney disease	circulatory system	1548	330366
402	Elevated blood pressure reading without diagnosis of hypertension	circulatory system	1487	330366
411	Ischemic Heart Disease	circulatory system	31355	377103
411.1	Unstable angina (intermediate coronary syndrome)	circulatory system	5181	377103
411.2	Myocardial infarction	circulatory system	11703	377103
411.3	Angina pectoris	circulatory system	16175	377103
411.4	Coronary atherosclerosis	circulatory system	20023	377103
411.41	Aneurysm and dissection of heart	circulatory system	698	377103
414.2	ASCVD	circulatory system	66	377103
415	Pulmonary heart disease	circulatory system	4257	402375
415.1	Acute pulmonary heart disease	circulatory system	75	402375
415.11	Pulmonary embolism and infarction, acute	circulatory system	75	402375
415.2	Chronic pulmonary heart disease	circulatory system	590	402375
415.21	Primary pulmonary hypertension	circulatory system	446	402375
416	Cardiomegaly	circulatory system	2573	402375
418	Nonspecific chest pain	circulatory system	31429	377532
418.1	Precordial pain	circulatory system	3582	377532
420	Carditis	circulatory system	2020	405779
420.1	Myocarditis	circulatory system	106	405779
420.2	Pericarditis	circulatory system	1273	405779
420.21	Acute pericarditis	circulatory system	220	405779
420.3	Endocarditis	circulatory system	686	405779
425	Cardiomyopathy	circulatory system	1247	405779
425.1	Primary/intrinsic cardiomyopathies	circulatory system	1208	405779
425.11	Hypertrophic obstructive cardiomyopathy	circulatory system	131	405779
426	Cardiac conduction disorders	circulatory system	6959	380919
426.2	Atrioventricular [AV] block	circulatory system	2125	380919
426.21	First degree AV block	circulatory system	988	380919
426.23	Second degree AV block	circulatory system	453	380919
426.24	Atrioventricular block, complete	circulatory system	587	380919
426.3	Bundle branch block	circulatory system	3353	380919
426.31	Right bundle branch block	circulatory system	1498	380919
426.32	Left bundle branch block	circulatory system	1757	380919
426.4	Anomalous atrioventricular excitation	circulatory system	233	380919
426.9	Cardiac pacemaker/device in situ	circulatory system	2487	380919
426.91	Cardiac pacemaker in situ	circulatory system	2283	380919
427	Cardiac dysrhythmias	circulatory system	24681	380919
427.11	Paroxysmal supraventricular tachycardia	circulatory system	2359	380919
427.12	Paroxysmal ventricular tachycardia	circulatory system	938	380919
427.2	Atrial fibrillation and flutter	circulatory system	14820	380919
427.4	Cardiac arrest and ventricular fibrillation	circulatory system	1137	380919
427.41	Ventricular fibrillation and flutter	circulatory system	333	380919
427.42	Cardiac arrest	circulatory system	927	380919
427.6	Premature beats	circulatory system	536	380919
427.61	Supraventricular premature beats	circulatory system	117	380919
427.8	Sinoatrial node dysfunction (Bradycardia)	circulatory system	403	380919
427.9	Palpitations	circulatory system	3832	380919
428	Congestive heart failure; nonhypertensive	circulatory system	5415	402834
429	Ill-defined descriptions and complications of heart disease	circulatory system	796	402834
429.1	Heart transplant/surgery	circulatory system	64	402834
429.2	Abnormal function study of cardiovascular system	circulatory system	524	402834
429.3	Symptoms involving cardiovascular system	circulatory system	198	402834
430	Intracranial hemorrhage	circulatory system	1796	399017
430.1	Subarachnoid hemorrhage	circulatory system	812	399017
430.2	Intracerebral hemorrhage	circulatory system	700	399017
430.3	Subdural hemorrhage	circulatory system	259	399017
433	Cerebrovascular disease	circulatory system	8742	399017
433.1	Occlusion and stenosis of precerebral arteries	circulatory system	1185	399017
433.12	Cerebral atherosclerosis	circulatory system	224	399017
433.2	Occlusion of cerebral arteries	circulatory system	4134	399017
433.21	Cerebral artery occlusion, with cerebral infarction	circulatory system	1501	399017
433.3	Cerebral ischemia	circulatory system	2920	399017
433.31	Transient cerebral ischemia	circulatory system	2146	399017
433.5	Cerebral aneurysm	circulatory system	383	399017
433.8	Late effects of cerebrovascular disease	circulatory system	1263	399017
440	Atherosclerosis	circulatory system	1324	400595
440.1	Atherosclerosis of renal artery	circulatory system	113	400595
440.2	Atherosclerosis of the extremities	circulatory system	811	400595
440.9	Atherosclerosis of aorta	circulatory system	282	400595
441	Vascular insufficiency of intestine	circulatory system	576	400595
441.1	Acute vascular insufficiency of intestine	circulatory system	264	400595
442.1	Aortic aneurysm	circulatory system	1374	400595
442.11	Abdominal aortic aneurysm	circulatory system	903	400595
442.2	Aneurysm of iliac artery	circulatory system	98	400595
442.3	Aneurysm of artery of lower extremity	circulatory system	169	400595
442.4	Arterial dissection	circulatory system	55	400595
443	Peripheral vascular disease	circulatory system	3927	400595
443.1	Raynaud's syndrome	circulatory system	1148	400595
443.7	Peripheral angiopathy in diseases classified elsewhere	circulatory system	385	400595
444	Arterial embolism and thrombosis	circulatory system	921	400595
444.1	Arterial embolism and thrombosis of lower extremity artery	circulatory system	557	400595
446	Polyarteritis nodosa and allied conditions	circulatory system	828	400595
446.4	Wegener's granulomatosis	circulatory system	186	400595
446.5	Giant cell arteritis	circulatory system	388	400595
447.1	Stricture of artery	circulatory system	873	400595
448	Disease of capillaries	circulatory system	144	400595
450	Noninfectious disorders of lymphatic channels	circulatory system	705	408256
451	Phlebitis and thrombophlebitis	circulatory system	3900	369592
451.2	Phlebitis and thrombophlebitis of lower extremities	circulatory system	3587	369592
454	Varicose veins	circulatory system	12172	369592
454.1	Varicose veins of lower extremity	circulatory system	11697	369592
454.11	Varicose veins of lower extremity, symptomtic	circulatory system	633	369592
455	Hemorrhoids	circulatory system	23896	369592
456	Chronic venous insufficiency [CVI]	circulatory system	188	369592
457	Encounter for long-term (current) use of anticoagulants, antithrombotics, aspirin	circulatory system	97	369592
458	Hypotension	circulatory system	5827	387905
458.1	Orthostatic hypotension	circulatory system	1347	387905
458.2	Iatrogenic hypotension	circulatory system	235	387905
459.9	Circulatory disease NEC	circulatory system	16366	387905
464	Acute sinusitis	respiratory	196	406447
465.2	Acute pharyngitis	respiratory	870	406447
465.4	Acute laryngitis and tracheitis	respiratory	166	406447
470	Septal Deviations/Turbinate Hypertrophy	respiratory	4939	390045
471	Nasal polyps	respiratory	3311	390045
472	Chronic pharyngitis and nasopharyngitis	respiratory	966	390045
473	Diseases of the larynx and vocal cords	respiratory	2630	390045
473.1	Chronic laryngitis	respiratory	104	390045
473.3	Paralysis/spasm of vocal cords or larynx	respiratory	266	390045
473.4	Voice disturbance	respiratory	1086	390045
474	Acute and chronic tonsillitis	respiratory	2013	390045
474.1	Acute tonsillitis	respiratory	614	390045
474.2	Chronic tonsillitis and adenoiditis	respiratory	1126	390045
475	Chronic sinusitis	respiratory	2602	390045
476	Allergic rhinitis	respiratory	1060	390045
477	Epistaxis or throat hemorrhage	respiratory	2456	390045
478	Throat pain	respiratory	380	390045
480	Pneumonia	respiratory	10059	398538
480.1	Bacterial pneumonia	respiratory	6710	398538
480.11	Pneumococcal pneumonia	respiratory	5951	398538
480.12	Pseudomonal pneumonia	respiratory	91	398538
480.2	Viral pneumonia	respiratory	71	398538
480.3	Pneumonia due to fungus (mycoses)	respiratory	98	398538
480.5	Bronchopneumonia and lung abscess	respiratory	375	398538
481	Influenza	respiratory	328	398538
483	Acute bronchitis and bronchiolitis	respiratory	194	398538
495	Asthma	respiratory	26332	375505
495.2	Asthma with exacerbation	respiratory	252	375505
496	Chronic airway obstruction	respiratory	10502	375505
496.1	Emphysema	respiratory	1727	375505
496.2	Chronic bronchitis	respiratory	2934	375505
496.21	Obstructive chronic bronchitis	respiratory	2698	375505
496.3	Bronchiectasis	respiratory	1882	375505
497	Bronchitis	respiratory	631	375505
500	Lung disease due to external agents	respiratory	402	397411
500.1	Extrinsic allergic alveolitis	respiratory	79	397411
500.2	Pneumoconiosis	respiratory	234	397411
501	Pneumonitis due to inhalation of food or vomitus	respiratory	586	397411
502	Postinflammatory pulmonary fibrosis	respiratory	887	397411
503	Pulmonary congestion and hypostasis	respiratory	459	397411
506	Empyema and pneumothorax	respiratory	1174	397411
507	Pleurisy; pleural effusion	respiratory	6448	397411
508	Pulmonary collapse; interstitial and compensatory emphysema	respiratory	2005	397411
509	Respiratory failure, insufficiency, arrest	respiratory	2565	397411
509.1	Respiratory failure	respiratory	2018	397411
509.2	Respiratory insufficiency	respiratory	1749	397411
509.5	Respiratory arrest	respiratory	124	397411
509.8	Dependence on respirator [Ventilator] or supplemental oxygen	respiratory	391	397411
512.1	Wheezing	respiratory	221	399833
512.2	Painful respiration	respiratory	209	399833
512.7	Shortness of breath	respiratory	5884	399833
512.8	Cough	respiratory	2884	399833
513	Respiratory abnormalities	respiratory	611	408350
513.3	Hypoventilation	respiratory	82	408350
513.4	Hyperventilation	respiratory	277	408350
513.8	Disorders of diaphragm	respiratory	153	408350
514	Abnormal findings examination of lungs	respiratory	2500	406461
516	Abnormal sputum	respiratory	2167	406794
516.1	Hemoptysis	respiratory	2073	406794
519.2	Respiratory complications	respiratory	296	399525
520	Disorders of tooth development	digestive	2449	398136
520.1	Hereditary disturbances in tooth structure	digestive	53	398136
520.2	Disturbances in tooth eruption	digestive	2364	398136
521	Diseases of hard tissues of teeth	digestive	3091	398136
521.1	Dental caries	digestive	3051	398136
522	Diseases of pulp and periapical tissues	digestive	1795	398136
522.5	Periapical abscess	digestive	1177	398136
523	Gingival and periodontal diseases	digestive	1742	398136
523.1	Gingivitis	digestive	114	398136
523.3	Periodontitis (acute or chronic)	digestive	1222	398136
523.31	Acute periodontitis	digestive	668	398136
523.32	Chronic periodontitis	digestive	561	398136
524	Dentofacial anomalies, including malocclusion	digestive	345	398136
524.3	Anomalies of tooth position/malocclusion	digestive	305	398136
525.2	Atrophy of edentulous alveolar ridge	digestive	73	398136
526	Diseases of the jaws	digestive	960	398136
526.1	Cysts of the jaws	digestive	329	398136
526.3	Anomalies of jaw size/symmetry	digestive	61	398136
526.4	Temporomandibular joint disorders	digestive	241	398136
526.5	Inflammatory conditions of jaw	digestive	110	398136
527	Diseases of the salivary glands	digestive	710	403323
527.1	Hypertrophy of salivary gland	digestive	84	403323
527.2	Sialoadenitis	digestive	366	403323
527.7	Disturbance of salivary secretion	digestive	63	403323
528	Diseases of the oral soft tissues, excluding lesions specific for gingiva and tongue	digestive	3939	403323
528.1	Stomatitis and mucositis	digestive	472	403323
528.11	Stomatitis and mucositis (ulcerative)	digestive	392	403323
528.12	Oral aphthae	digestive	85	403323
528.3	Cellulitis and abscess of oral soft tissues	digestive	181	403323
528.4	Cysts of oral soft tissues	digestive	125	403323
528.41	Cyst of the salivary gland	digestive	94	403323
528.5	Diseases of lips	digestive	684	403323
528.6	Leukoplakia of oral mucosa	digestive	308	403323
528.7	Sialolithiasis	digestive	314	403323
529.1	Glossitis	digestive	300	403323
530	Diseases of esophagus	digestive	35852	369275
530.1	Esophagitis, GERD and related diseases	digestive	32108	369275
530.11	GERD	digestive	14223	369275
530.12	Ulcer of esophagus	digestive	5243	369275
530.14	Reflux esophagitis	digestive	10551	369275
530.2	Esophageal bleeding (varices/hemorrhage)	digestive	1672	369275
530.3	Stricture and stenosis of esophagus	digestive	1874	369275
530.5	Disorders of esophageal motility	digestive	639	369275
530.6	Diverticulum of esophagus, acquired	digestive	153	369275
530.7	Gastroesophageal laceration-hemorrhage syndrome	digestive	343	369275
530.9	Heartburn	digestive	2100	369275
531	Peptic ulcer (excl. esophageal)	digestive	7436	401525
531.1	Hemorrhage from gastrointestinal ulcer	digestive	617	401525
531.2	Gastric ulcer	digestive	4109	401525
531.3	Duodenal ulcer	digestive	3002	401525
532	Dysphagia	digestive	6482	369275
535	Gastritis and duodenitis	digestive	28941	378124
535.1	Acute gastritis	digestive	1184	378124
535.2	Atrophic gastritis	digestive	370	378124
535.6	Duodenitis	digestive	7655	378124
536	Disorders of function of stomach	digestive	268	378124
540	Appendiceal conditions	digestive	3409	405552
540.1	Appendicitis	digestive	3217	405552
540.11	Acute appendicitis	digestive	2608	405552
550	Abdominal hernia	digestive	47344	361617
550.1	Inguinal hernia	digestive	15995	361617
550.2	Diaphragmatic hernia	digestive	27126	361617
550.3	Femoral hernia	digestive	651	361617
550.4	Umbilical hernia	digestive	3727	361617
550.5	Ventral hernia	digestive	3448	361617
555.1	Regional enteritis	digestive	1743	334783
555.2	Ulcerative colitis	digestive	3195	334783
555.21	Ulcerative colitis (chronic)	digestive	539	334783
556	Ulceration of the lower GI tract	digestive	1063	334783
556.1	Ulceration of intestine	digestive	674	334783
557	Intestinal malabsorption (non-celiac)	digestive	2103	334783
557.1	Celiac disease	digestive	1855	334783
558	Noninfectious gastroenteritis	digestive	15747	334783
559	Ileostomy status	digestive	1660	334783
560	Intestinal obstruction without mention of hernia	digestive	3994	334783
560.1	Paralytic ileus	digestive	522	334783
560.2	Impaction of intestine	digestive	267	334783
560.3	Peritoneal or intestinal adhesions	digestive	832	334783
561	Symptoms involving digestive system	digestive	15977	334783
561.1	Diarrhea	digestive	465	334783
561.2	Flatulence	digestive	1689	334783
562	Diverticulosis and diverticulitis	digestive	27311	334783
562.1	Diverticulosis	digestive	27268	334783
563	Constipation	digestive	10442	334783
564	Functional digestive disorders	digestive	22138	334783
564.1	Irritable Bowel Syndrome	digestive	5548	334783
564.8	Abnormal findings on exam of gastrointestinal tract/ abdominal area	digestive	1650	334783
564.9	Personal history of diseases of digestive system	digestive	15392	334783
565	Anal and rectal conditions	digestive	14997	387338
565.1	Anal and rectal polyp	digestive	7408	387338
567	Peritonitis and retroperitoneal infections	digestive	887	387338
568.1	Peritoneal adhesions (postoperative) (postinfection)	digestive	3108	387338
569.1	Toxic gastroenteritis and colitis	digestive	149	387338
569.2	Gastrointestinal complications	digestive	486	387338
571	Chronic liver disease and cirrhosis	digestive	2895	400055
571.51	Cirrhosis of liver without mention of alcohol	digestive	114	400055
571.6	Primary biliary cirrhosis	digestive	254	400055
571.8	Liver abscess and sequelae of chronic liver disease	digestive	942	400055
571.81	Portal hypertension	digestive	529	400055
572	Ascites (non malignant)	digestive	1547	400055
573.2	Liver replaced by transplant	digestive	96	400055
573.3	Hepatomegaly	digestive	297	400055
573.5	Jaundice (not of newborn)	digestive	897	400055
573.7	Abnormal results of function study of liver	digestive	3479	400055
573.9	Abnormal serum enzyme levels	digestive	209	400055
574	Cholelithiasis and cholecystitis	digestive	16225	391307
574.1	Cholelithiasis	digestive	13777	391307
574.11	Cholelithiasis with acute cholecystitis	digestive	1513	391307
574.2	Calculus of bile duct	digestive	2634	391307
574.3	Cholecystitis without cholelithiasis	digestive	2761	391307
575.1	Cholangitis	digestive	477	391307
575.2	Obstruction of bile duct	digestive	777	391307
575.6	Cholesterolosis of gallbladder	digestive	458	391307
577	Diseases of pancreas	digestive	2690	406271
577.1	Acute pancreatitis	digestive	1986	406271
577.2	Chronic pancreatitis	digestive	514	406271
577.3	Cyst and pseudocyst of pancreas	digestive	364	406271
578	Gastrointestinal hemorrhage	digestive	21137	385157
578.1	Hematemesis	digestive	1961	385157
578.2	Blood in stool	digestive	2639	385157
578.8	Hemorrhage of rectum and anus	digestive	13222	385157
578.9	Hemorrhage of gastrointestinal tract	digestive	5229	385157
579.2	Splenomegaly	digestive	426	385157
579.8	Nonspecific abnormal findings in stool contents	digestive	1659	385157
580	Nephritis; nephrosis; renal sclerosis	genitourinary	1522	397602
580.1	Glomerulonephritis	genitourinary	1033	397602
580.11	Proliferative glomerulonephritis	genitourinary	79	397602
580.12	Non-proliferative glomerulonephritis	genitourinary	136	397602
580.2	Nephrotic syndrome without mention of glomerulonephritis	genitourinary	469	397602
580.3	Nephritis and nephropathy without mention of glomerulonephritis	genitourinary	252	397602
580.32	Nephritis and nephropathy with pathological lesion	genitourinary	252	397602
585	Renal failure	genitourinary	6985	397602
585.1	Acute renal failure	genitourinary	4521	397602
585.3	Chronic renal failure [CKD]	genitourinary	2629	397602
585.31	Renal dialysis	genitourinary	495	397602
586.1	Anatomical abnormatilies of kidney and ureters	genitourinary	213	397602
586.11	Small kidney	genitourinary	178	397602
586.2	Cyst of kidney, acquired	genitourinary	1260	397602
586.3	Vascular disorders of kidney/hypertrophy	genitourinary	77	397602
586.4	Stricture/obstruction of ureter	genitourinary	913	397602
587	Kidney replaced by transpant	genitourinary	369	397602
588	Disorders resulting from impaired renal function	genitourinary	98	397602
589	Abnormal results of function study of kidney	genitourinary	117	397602
590	Pyelonephritis	genitourinary	1324	379936
591	Urinary tract infection	genitourinary	12491	379936
592	Cystitis and urethritis	genitourinary	3088	379936
592.1	Cystitis	genitourinary	2948	379936
592.11	Acute cystitis	genitourinary	138	379936
592.12	Chronic cystitis	genitourinary	892	379936
592.13	Chronic interstitial cystitis	genitourinary	249	379936
592.2	Urethritis and urethral syndrome	genitourinary	167	379936
593	Hematuria	genitourinary	16409	379936
594	Urinary calculus	genitourinary	6643	401005
594.1	Calculus of kidney	genitourinary	3191	401005
594.2	Calculus of lower urinary tract	genitourinary	778	401005
594.3	Calculus of ureter	genitourinary	2417	401005
594.8	Renal colic	genitourinary	2055	401005
595	Hydronephrosis	genitourinary	1951	401005
596.1	Bladder neck obstruction	genitourinary	1980	394699
596.5	Functional disorders of bladder	genitourinary	1664	394699
597.2	Urinary complications NEC	genitourinary	78	394699
598	Abnormal findings on examination of urine	genitourinary	3547	405414
599.1	Urinary obstruction	genitourinary	164	384930
599.2	Retention of urine	genitourinary	6755	384930
599.3	Dysuria	genitourinary	1199	384930
599.4	Urinary incontinence	genitourinary	8856	384930
599.5	Frequency of urination and polyuria	genitourinary	4037	384930
599.6	Oliguria and anuria	genitourinary	107	384930
601.3	Orchitis and epididymitis	genitourinary	59	390296
609	Male infertility and abnormal spermatozoa	genitourinary	236	389094
609.1	Infertility, male	genitourinary	67	389094
610	Benign mammary dysplasias	genitourinary	3379	401746
610.1	Cystic mastopathy	genitourinary	928	401746
610.2	Fibroadenosis of breast	genitourinary	306	401746
610.3	Fibrosclerosis of breast	genitourinary	302	401746
610.4	Benign neoplasm of breast	genitourinary	1553	401746
611	Abnormal findings on mammogram or breast exam	genitourinary	1580	401746
611.1	Abnormal mammogram	genitourinary	57	401746
611.3	Lump or mass in breast	genitourinary	1525	401746
612	Breast conditions, congenital or relating to hormones	genitourinary	942	401746
612.2	Hypertrophy of breast (Gynecomastia)	genitourinary	854	401746
612.3	Congenital anomalies of breast	genitourinary	78	401746
613.1	Inflammatory disease of breast	genitourinary	723	406978
613.5	Mastodynia	genitourinary	77	406978
614	Inflammatory diseases of female pelvic organs	genitourinary	6204	399757
614.1	Pelvic peritoneal adhesions, female (postoperative) (postinfection)	genitourinary	2546	399757
614.3	Pelvic inflammatory disease (PID)	genitourinary	936	399757
614.31	Acute inflammatory pelvic disease	genitourinary	61	399757
614.32	Chronic inflammatory pelvic disease	genitourinary	423	399757
614.4	Inflammatory diseases of uterus, except cervix	genitourinary	278	399757
614.5	Inflammatory disease of cervix, vagina, and vulva	genitourinary	2864	399757
614.51	Cervicitis and endocervicitis	genitourinary	1323	399757
614.52	Vaginitis and vulvovaginitis	genitourinary	428	399757
614.53	Cyst or abscess of Bartholin's gland	genitourinary	758	399757
614.54	Abscess or ulceration of vulva	genitourinary	274	399757
615	Endometriosis	genitourinary	4053	399757
617	Disorders secondary to childbirth, surgery, trauma	injuries & poisonings	305	396730
618	Genital prolapse	genitourinary	11966	396730
618.1	Prolapse of vaginal walls	genitourinary	7462	396730
618.2	Uterine/Uterovaginal prolapse	genitourinary	5428	396730
618.5	Prolapse of vaginal vault after hysterectomy	genitourinary	513	396730
618.6	Vaginal enterocele, congenital or acquired	genitourinary	681	396730
619	Noninflammatory female genital disorders	genitourinary	9332	399629
619.1	Noninflammatory disorders of ovary, fallopian tube, and broad ligament	genitourinary	730	399629
619.2	Disorders of uterus, NEC	genitourinary	3336	399629
619.3	Noninflammatory disorders of cervix	genitourinary	2884	399629
619.4	Noninflammatory disorders of vagina	genitourinary	1776	399629
619.5	Noninflammatory disorders of vulva and perineum	genitourinary	1355	399629
620	Dysplasia of female genital organs	genitourinary	72	396384
621	Endometrial hyperplasia	genitourinary	1133	396384
622	Polyp of female genital organs	genitourinary	10881	396384
622.1	Polyp of corpus uteri	genitourinary	7910	396384
622.2	Mucous polyp of cervix	genitourinary	3450	396384
623	Hypertrophy of female genital organs	genitourinary	1275	396384
624	Symptoms involving female genital tract	genitourinary	6688	399509
624.1	Dystrophy of female genital tract	genitourinary	238	399509
624.2	Atrophy of female genital tract	genitourinary	442	399509
624.9	stress incontinence, female	genitourinary	5924	399509
625.1	Dyspareunia	genitourinary	1192	399509
626.1	Irregular menstrual cycle/bleeding	genitourinary	15880	377857
626.11	Absent or infrequent menstruation	genitourinary	144	377857
626.12	Excessive or frequent menstruation	genitourinary	9820	377857
626.13	Irregular menstrual cycle	genitourinary	1989	377857
626.14	Irregular menstrual bleeding	genitourinary	3817	377857
626.2	Dysmenorrhea	genitourinary	1787	377857
626.4	Premenstrual tension syndromes	genitourinary	159	377857
626.8	Infertility, female	genitourinary	1370	377857
627	Menopausal and postmenopausal disorders	genitourinary	10699	377857
627.1	Postmenopausal bleeding	genitourinary	9109	377857
627.2	Symptomatic menopause	genitourinary	186	377857
627.3	Postmenopausal atrophic vaginitis	genitourinary	1115	377857
627.4	Premenopausal menorrhagia	genitourinary	311	377857
628	Ovarian cyst	genitourinary	4777	377857
634	Miscarriage; stillbirth	pregnancy complications	5463	400946
634.1	Missed abortion/Hydatidiform mole	pregnancy complications	1251	400946
634.3	Ectopic pregnancy	pregnancy complications	331	400946
635	Hemorrhage during pregnancy; childbirth and postpartum	pregnancy complications	2005	400946
635.2	Antepartum hemorrhage, abruptio placentae, and placenta previa	pregnancy complications	866	400946
635.3	Placenta previa and abruptio placenta	pregnancy complications	1274	400946
636	Early or threatened labor; hemorrhage in early pregnancy	pregnancy complications	2558	400946
636.2	Early onset of delivery	pregnancy complications	617	400946
636.3	Hemorrhage in early pregnancy	pregnancy complications	1083	400946
642	Hypertension complicating pregnancy, childbirth, and the puerperium	pregnancy complications	1114	407847
642.1	Preeclampsia and eclampsia	pregnancy complications	307	407847
643	Excessive vomiting in pregnancy	pregnancy complications	230	408731
643.1	Hyperemesis gravidarum	pregnancy complications	153	408731
645	Late pregnancy and failed induction	pregnancy complications	1256	407705
647	Infectious and parasitic complications affecting pregnancy	pregnancy complications	381	408580
647.1	Infections of genitourinary tract during pregnancy	pregnancy complications	275	408580
649.1	Diabetes or abnormal glucose tolerance complicating pregnancy	pregnancy complications	193	408662
650	Normal delivery	pregnancy complications	1928	407033
651	Multiple gestation	pregnancy complications	347	408614
652	Malposition and malpresentation of fetus or obstruction	digestive	1720	405994
653	Problems associated with amniotic cavity and membranes	pregnancy complications	1404	405994
661	Fetal distress and abnormal forces of labor	pregnancy complications	2272	401037
663	Umbilical cord complications during labor and delivery	pregnancy complications	533	401037
665	Obstetrical/birth trauma	pregnancy complications	5335	401037
669	Complications of labor and delivery NEC	pregnancy complications	2559	401037
671	Venous/cerebrovascular complications embolism in pregnancy and the puerperium	pregnancy complications	164	408481
679	Complications of in utero procedures	injuries & poisonings	53	408908
681	Superficial cellulitis and abscess	dermatologic	7451	397635
681.1	Cellulitis and abscess of fingers/toes	dermatologic	566	397635
681.2	Cellulitis and abscess of face/neck	dermatologic	524	397635
681.3	Cellulitis and abscess of arm/hand	dermatologic	5539	397635
681.5	Cellulitis and abscess of leg, except foot	dermatologic	5547	397635
681.6	Cellulitis and abscess of foot, toe	dermatologic	5502	397635
681.7	Cellulitis and abscess of trunk	dermatologic	602	397635
686.1	Carbuncle and furuncle	dermatologic	2302	397635
686.3	Pilonidal cyst	dermatologic	587	397635
686.4	Pyogenic granuloma	dermatologic	362	397635
687	Symptoms affecting skin	dermatologic	5554	403407
687.2	Localized superficial swelling, mass, or lump	symptoms	284	403407
687.3	Changes in skin texture	dermatologic	108	403407
687.4	Disturbance of skin sensation	dermatologic	2900	403407
690	Erythematosquamous dermatosis	dermatologic	72	402672
690.1	Seborrheic dermatitis	dermatologic	53	402672
691	Congenital anomalies of skin	dermatologic	120	402672
694	Dyschromia and Vitiligo	dermatologic	987	402672
694.1	Vitiligo	dermatologic	60	402672
694.3	Vascular disorders of skin	dermatologic	117	402672
695	Erythematous conditions	dermatologic	2420	402672
695.1	Toxic erythema	dermatologic	109	402672
695.2	Bullous dermatoses	dermatologic	141	402672
695.21	Dermatitis herpetiformis	dermatologic	57	402672
695.22	Pemphigus and pemphigoid	dermatologic	75	402672
695.3	Rosacea	dermatologic	310	402672
695.4	Lupus (localized and systemic)	dermatologic	418	401365
695.41	Cutaneous lupus erythematosus	dermatologic	129	401365
695.42	Systemic lupus erythematosus	dermatologic	342	401365
695.7	Prurigo and Lichen	dermatologic	779	402672
695.81	Erythema nodosum	dermatologic	76	402672
696	Psoriasis and related disorders	dermatologic	2293	398199
696.4	Psoriasis	dermatologic	2237	398199
696.41	Psoriasis vulgaris	dermatologic	1684	398199
696.42	Psoriatic arthropathy	dermatologic	708	398199
697	Sarcoidosis	dermatologic	548	402672
698	Pruritus and related conditions	dermatologic	783	408178
700	Corns and callosities	dermatologic	293	403875
701.1	Keratoderma, acquired	dermatologic	87	403875
701.2	Scar conditions and fibrosis of skin	dermatologic	2356	403875
701.3	Circumscribed scleroderma	dermatologic	61	403875
701.4	Keloid scar	dermatologic	216	403875
701.5	Abnormal granulation tissue	dermatologic	457	403875
701.6	Acquired acanthosis nigricans	dermatologic	102	403875
702.1	Actinic keratosis	dermatologic	2594	403439
702.2	Seborrheic keratosis	dermatologic	3092	403439
703.1	Ingrowing nail	dermatologic	970	402357
704	Diseases of hair and hair follicles	dermatologic	5344	402357
704.1	Alopecia	dermatologic	127	402357
705	Disorders of sweat glands	dermatologic	817	399255
705.3	Hidradenitis	dermatologic	187	399255
705.8	Hyperhidrosis	dermatologic	592	399255
706	Diseases of sebaceous glands	dermatologic	8948	399255
706.1	Acne	dermatologic	78	399255
706.2	Sebaceous cyst	dermatologic	8876	399255
707	Chronic ulcer of skin	dermatologic	1988	406973
707.1	Decubitus ulcer	dermatologic	913	406973
709	Diffuse diseases of connective tissue	dermatologic	3463	399404
709.2	Sicca syndrome	dermatologic	513	399404
709.3	Systemic sclerosis	dermatologic	175	399404
710.1	Osteomyelitis	musculoskeletal	565	365819
710.12	Chronic osteomyelitis	musculoskeletal	196	365819
711	Arthropathy associated with infections	musculoskeletal	427	365819
711.1	Pyogenic arthritis	musculoskeletal	328	365819
712	Infective connective tissue disorders	musculoskeletal	80	365819
713.5	Arthropathy associated with neurological disorders	musculoskeletal	68	365819
715.1	Sacroiliitis NEC	musculoskeletal	113	365085
715.2	Ankylosing spondylitis	musculoskeletal	620	365085
717	Polymyalgia Rheumatica	musculoskeletal	1152	407809
720	Spinal stenosis	musculoskeletal	3733	391917
721	Spondylosis and allied disorders	musculoskeletal	7930	391917
721.1	Spondylosis without myelopathy	musculoskeletal	5077	391917
721.2	Spondylosis with myelopathy	musculoskeletal	190	391917
722	Intervertebral disc disorders	musculoskeletal	9241	391917
722.1	Displacement of intervertebral disc	musculoskeletal	513	391917
722.6	Degeneration of intervertebral disc	musculoskeletal	2846	391917
722.8	Postlaminectomy syndrome	musculoskeletal	69	391917
723.1	Torticollis	musculoskeletal	107	391917
724.1	Disorders of sacrum	musculoskeletal	404	391917
724.2	Disorders of coccyx	musculoskeletal	407	391917
726	Peripheral enthesopathies and allied syndromes	musculoskeletal	14983	378711
726.1	Enthesopathy	musculoskeletal	9668	378711
726.2	Synoviopathy	musculoskeletal	334	378711
726.3	Bursitis	musculoskeletal	858	378711
727.1	Synovitis and tenosynovitis	musculoskeletal	2754	378711
727.2	Bursitis disorders	musculoskeletal	107	378711
727.4	Ganglion and cyst of synovium, tendon, and bursa	musculoskeletal	3185	378711
727.5	Rupture of synovium	musculoskeletal	593	378711
727.6	Rupture of tendon, nontraumatic	musculoskeletal	353	378711
727.7	Contracture of tendon (sheath)	musculoskeletal	143	378711
728	Disorders of muscle, ligament, and fascia	musculoskeletal	4488	378711
728.2	Laxity of ligament or hypermobility syndrome	musculoskeletal	416	378711
728.7	Fasciitis	musculoskeletal	3843	378711
728.71	Contracture of palmar fascia [Dupuytren's disease]	musculoskeletal	3503	378711
729.3	Panniculitis	musculoskeletal	103	378711
731.1	Osteitis deformans [Paget's disease of bone]	musculoskeletal	265	391041
732	Osteochondropathies	musculoskeletal	472	391041
732.1	Juvenile osteochondrosis	musculoskeletal	207	391041
732.7	Osteochondritis dissecans	musculoskeletal	59	391041
733.2	Cyst of bone	musculoskeletal	319	391041
733.4	Aseptic necrosis of bone	musculoskeletal	542	391041
733.6	Costochondritis	musculoskeletal	129	391041
733.8	Malunion and nonunion of fracture	musculoskeletal	1268	391041
733.9	Chondromalacia	musculoskeletal	121	391041
735	Acquired foot deformities	musculoskeletal	9865	394914
735.1	Flat foot	musculoskeletal	193	394914
735.2	Acquired toe deformities	musculoskeletal	5144	394914
735.21	Hammer toe (acquired)	musculoskeletal	1939	394914
735.23	Hallux rigidus	musculoskeletal	1561	394914
735.3	Hallux valgus (Bunion)	musculoskeletal	6699	394914
736.2	Acquired deformities of finger	musculoskeletal	248	394914
737	Curvature of spine	musculoskeletal	1134	394914
737.3	Kyphoscoliosis and scoliosis	musculoskeletal	1063	394914
738.4	Acquired spondylolisthesis	musculoskeletal	1521	394914
739	Contracture of joint	musculoskeletal	489	394914
740	Osteoarthrosis	musculoskeletal	28439	380522
740.1	Osteoarthritis; localized	musculoskeletal	17691	380522
740.11	Osteoarthrosis, localized, primary	musculoskeletal	9069	380522
740.12	Osteoarthrosis, localized, secondary	musculoskeletal	348	380522
740.2	Osteoarthrosis, generalized	musculoskeletal	599	380522
741	Symptoms and disorders of the joints	musculoskeletal	3634	402633
741.1	Ankylosis of joint	musculoskeletal	102	402633
741.2	Stiffness of joint	musculoskeletal	615	402633
741.3	Difficulty in walking	musculoskeletal	156	402633
741.4	Joint effusions	musculoskeletal	1425	402633
741.5	Hemarthrosis	musculoskeletal	111	402633
741.6	Villonodular synovitis	musculoskeletal	54	402633
742	Derangement of joint, non-traumatic	musculoskeletal	2913	402633
742.1	Loose body in joint	musculoskeletal	334	402633
742.2	Pathological, developmental or recurrent dislocation	musculoskeletal	96	402633
742.8	Articular cartilage disorder	musculoskeletal	500	402633
743	Osteoporosis, osteopenia and pathological fracture	musculoskeletal	7682	401279
743.1	Osteoporosis	musculoskeletal	6484	401279
743.2	Pathologic fracture	musculoskeletal	514	401279
745	Pain in joint	musculoskeletal	8037	400924
747	Cardiac and circulatory congenital anomalies	congenital anomalies	2796	406165
747.1	Cardiac congenital anomalies	congenital anomalies	2618	406165
747.11	Cardiac shunt/ heart septal defect	congenital anomalies	586	406165
747.12	Valvular heart disease/ heart chambers	congenital anomalies	233	406165
747.13	Congenital anomalies of great vessels	congenital anomalies	1799	406165
747.2	Congenital anomalies of peripheral vascular system	congenital anomalies	168	406165
748	Anomalies of respiratory system, congenital	congenital anomalies	51	408587
749	Congenital anomalies of face and neck	congenital anomalies	324	408587
750	Digestive congenital anomalies	congenital anomalies	703	406730
750.1	Upper gastrointestinal congenital anomalies	congenital anomalies	335	406730
750.13	Congenital anomalies of mouth/tongue	congenital anomalies	193	406730
750.2	Lower gastrointestinal congenital anomalies	congenital anomalies	364	406730
750.21	Congenital anomalies of intestine	congenital anomalies	229	406730
750.22	Congenital anomaly of gallbladder, bile ducts, liver, pancreas	congenital anomalies	118	406730
751	Genitourinary congenital anomalies	congenital anomalies	1596	406730
751.1	Congenital anomalies of genital organs	congenital anomalies	732	406730
751.11	Congenital anomalies of female genital organs	congenital anomalies	458	406730
751.2	Congenital anomalies of urinary system	congenital anomalies	855	406730
751.21	Cystic kidney disease	congenital anomalies	431	406730
752	Nervous system congenital anomalies	congenital anomalies	336	408394
752.1	Neural tube defects	congenital anomalies	256	408394
752.11	Spina bifida	congenital anomalies	210	408394
753	Congenital anomalies of the eye	congenital anomalies	131	408394
753.1	Congenital cataract and lens anomalies	congenital anomalies	76	408394
754	Congenital musculoskeletal deformities of spine	congenital anomalies	110	407831
755	Congenital anomalies of limbs	congenital anomalies	449	407831
755.1	Congenital deformities of feet	congenital anomalies	210	407831
755.61	Congenital hip dysplasia and deformity	congenital anomalies	107	407831
756.3	Congenital anomalies of muscle, tendon, fascia, and connective tissue	congenital anomalies	81	407831
756.5	Congenital osteodystrophies	congenital anomalies	437	407831
758	Chromosomal anomalies and genetic disorders	congenital anomalies	189	407937
758.1	Chromosomal anomalies	congenital anomalies	99	407937
759.1	Anomalies of endocrine glands, congenital	congenital anomalies	105	407937
760	Back pain	symptoms	11274	397687
761	Cervicalgia	symptoms	1796	407165
764	Sciatica	symptoms	2383	405481
771	Musculoskeletal symptoms referable to limbs	symptoms	5493	403468
771.1	Swelling of limb	symptoms	4663	403468
772	Symptoms of the muscles	symptoms	698	408263
773	Pain in limb	symptoms	6327	402634
781	Symptoms involving nervous and musculoskeletal systems	symptoms	1886	407075
782.3	Edema	symptoms	1648	407145
782.6	Pallor and flushing	symptoms	175	407145
785	Abdominal pain	symptoms	41316	367645
788	Syncope and collapse	symptoms	9163	399798
789	Nausea and vomiting	symptoms	11706	397255
790	Nonspecific findings on examination of blood	symptoms	6619	402342
790.1	Elevated sedimentation rate	symptoms	84	402342
791	Gangrene	symptoms	550	408411
792	Abnormal Papanicolaou smear of cervix and cervical HPV	symptoms	99	381902
797	Shock	symptoms	132	408829
797.1	Cardiogenic shock	symptoms	85	408829
798	Malaise and fatigue	symptoms	3429	405532
798.1	Chronic fatigue syndrome	symptoms	593	405532
800	Fracture of lower limb	injuries & poisonings	7251	387765
800.1	Fracture of neck of femur	injuries & poisonings	1814	387765
800.3	Fracture of tibia and fibula	injuries & poisonings	2162	387765
800.4	Fracture of patella	injuries & poisonings	768	387765
801	Fracture of ankle and foot	injuries & poisonings	2339	387765
801.1	Fracture of foot	injuries & poisonings	1842	387765
802	Fracture of pelvis	injuries & poisonings	722	387765
803	Fracture of upper limb	injuries & poisonings	8521	387765
803.1	Fracture of humerus	injuries & poisonings	1692	387765
803.2	Fracture of radius and ulna	injuries & poisonings	5246	387765
803.3	Fracture of clavicle or scapula	injuries & poisonings	1521	387765
804	Fracture of hand or wrist	injuries & poisonings	3357	387765
805	Fracture of vertebral column without mention of spinal cord injury	injuries & poisonings	1352	387765
807	Fracture of ribs	injuries & poisonings	775	387765
817	Concussion	injuries & poisonings	245	405554
818	Intracranial hemorrhage (injury)	injuries & poisonings	508	405554
823	Torus fracture	injuries & poisonings	1674	385157
830	Dislocation	injuries & poisonings	2094	391457
835	Internal derangement of knee	injuries & poisonings	15430	391457
836	Traumatic arthropathy	injuries & poisonings	528	391457
840	Sprains and strains	injuries & poisonings	496	408425
850	Hemorrhage or hematoma complicating a procedure	injuries & poisonings	5329	394929
851	Complications of transplants and reattached limbs	injuries & poisonings	159	394929
853	Complication of colostomy or enterostomy	injuries & poisonings	502	394929
854	Complications of cardiac/vascular device, implant, and graft	injuries & poisonings	1789	394929
858	Complication of internal orthopedic device	injuries & poisonings	3167	394929
860	Bone marrow or stem cell transplant	neoplasms	79	408882
870	Open wounds of head; neck; and trunk	injuries & poisonings	3837	400426
870.1	Open wound or laceration of eye or eyelid	injuries & poisonings	273	400426
870.2	Open wound of ear	injuries & poisonings	196	400426
870.4	Open wound of nose and sinus	injuries & poisonings	220	400426
870.6	Open wound of neck	injuries & poisonings	306	400426
871	Open wounds of extremities	injuries & poisonings	4219	400426
871.1	Open wound of hand except finger(s)	injuries & poisonings	53	400426
871.2	Open wound of finger(s)	injuries & poisonings	91	400426
871.3	Open wound of foot except toe(s) alone	injuries & poisonings	179	400426
872	Traumatic amputation	injuries & poisonings	476	400426
873	Broken tooth	injuries & poisonings	229	400426
874	Complication of amputation stump	injuries & poisonings	171	400426
905	Late effects of musculoskeletal and connective tissue injuries	injuries & poisonings	158	407496
907	Injuries to the nervous system	injuries & poisonings	1315	407496
915	Superficial injury without mention of infection	injuries & poisonings	4289	403595
916	Contusion	injuries & poisonings	1486	407475
930	Allergic reaction to food	injuries & poisonings	184	404817
938	Dermatitis due to solar radiation	injuries & poisonings	390	404817
938.2	Chronic dermatitis due to solar radiation	injuries & poisonings	253	404817
941	Adverse reaction to serum or vaccine	injuries & poisonings	225	404817
942	Infusion and transfusion reaction	injuries & poisonings	104	404817
947	Urticaria	injuries & poisonings	373	404817
952	Spinal cord injury without evidence of spinal bone injury	injuries & poisonings	422	408268
958	Certain early complications of trauma or procedure	injuries & poisonings	491	408470
958.1	Postoperative shock	injuries & poisonings	55	408470
958.2	Traumatic and surgical subcutaneous emphysema	injuries & poisonings	74	408470
960	Poisoning by antibiotics	injuries & poisonings	18430	381797
960.2	Allergy/adverse effect of penicillin	injuries & poisonings	16090	381797
961.1	Poisoning/allergy of sulfonamides	injuries & poisonings	874	381797
962	Poisoning by hormones and synthetic substitutes	injuries & poisonings	380	381797
962.3	Hormones and synthetic substitutes causing adverse effects in therapeutic use	injuries & poisonings	362	381797
963	Poisoning by primarily systemic agents	injuries & poisonings	219	381797
964	Poisoning by agents primarily affecting blood constituents	injuries & poisonings	265	381797
964.1	Anticoagulants causing adverse effects	injuries & poisonings	256	381797
965	Poisoning by analgesics, antipyretics, and antirheumatics	injuries & poisonings	6910	381797
965.1	Opiates and related narcotics causing adverse effects in therapeutic use	injuries & poisonings	1150	381797
965.2	Antirheumatics causing adverse effects in therapeutic use	injuries & poisonings	476	381797
965.3	Salicylates causing adverse effects in therapeutic use	injuries & poisonings	406	381797
966	Poisoning by anticonvulsants and anti-Parkinsonism drugs	injuries & poisonings	509	381797
969	Poisoning by psychotropic agents	injuries & poisonings	1940	381797
971	Poisoning by drugs primarily affecting the autonomic nervous system	injuries & poisonings	191	381797
972	Poisoning by agents primarily affecting the cardiovascular system	injuries & poisonings	280	381797
972.6	Antihypertensive agents causing adverse effects	injuries & poisonings	85	381797
973	Poisoning by agents primarily affecting the gastrointestinal system	injuries & poisonings	108	381797
974	Poisoning by water, mineral, and uric acid metabolism drugs	injuries & poisonings	102	381797
975	Poisoning by agents primarily acting on the smooth and skeletal muscles and respiratory system	injuries & poisonings	64	381797
976	Poisoning by agents primarily affecting skin & mucous membrane, ophthalmological, otorhinolaryngological, & dental drugs	injuries & poisonings	58	381797
977	Personal history of allergy to medicinal agents	injuries & poisonings	235	381797
979	Adverse drug events and drug allergies	injuries & poisonings	695	381797
986	Toxic effect of carbon monoxide	injuries & poisonings	67	408367
988	Toxic effect of noxious substances eaten as food	injuries & poisonings	114	408367
994	Sepsis and SIRS	infectious diseases	2811	406150
994.2	Sepsis	infectious diseases	2811	406150
1000	Burns	injuries & poisonings	579	408382
1001	Foreign body injury	injuries & poisonings	1210	407751
1002	Symptoms concerning nutrition, metabolism, and development	symptoms	5512	403449
1006	Crushing injury	injuries & poisonings	258	408703
1007	Injury to blood vessels	injuries & poisonings	249	408712
1008	Crushing or internal injury to organs	injuries & poisonings	1007	407954
1011	Complications of surgical and medical procedures	injuries & poisonings	9140	399821
1012	Late effect	injuries & poisonings	106	408855
1013	Asphyxia and hypoxemia	respiratory	238	408723
1014	Effects of heat, cold and air pressure	injuries & poisonings	65	408896

## Sheet: Table S4
Table S4. Data sources of modifiable factors.
Phenotype	Type	Author/Consortium	PMID	Samplesize
Gut microbiota abundance (order Verrucomicrobiales id.4030)	Gut microbiome	Kurilshikov et al.	33462485	14306
Gut microbiota abundance (phylum Euryarchaeota id.55)	Gut microbiome	Kurilshikov et al.	33462485	14306
Gut microbiota abundance (genus Fusicatenibacter id.11305)	Gut microbiome	Kurilshikov et al.	33462485	14306
Gut microbiota abundance (family Bifidobacteriaceae id.433)	Gut microbiome	Kurilshikov et al.	33462485	14306
Gut microbiota abundance (genus Peptococcus id.2037)	Gut microbiome	Kurilshikov et al.	33462485	14306
Gut microbiota abundance (genus Actinomyces id.423)	Gut microbiome	Kurilshikov et al.	33462485	14306
Gut microbiota abundance (genus Eubacterium fissicatena group id.14373)	Gut microbiome	Kurilshikov et al.	33462485	14306
Gut microbiota abundance (family Oxalobacteraceae id.2966)	Gut microbiome	Kurilshikov et al.	33462485	14306
Gut microbiota abundance (genus Ruminococcus1 id.11373)	Gut microbiome	Kurilshikov et al.	33462485	14306
Gut microbiota abundance (genus Ruminococcus2 id.11374)	Gut microbiome	Kurilshikov et al.	33462485	14306
Gut microbiota abundance (family Clostridiaceae1 id.1869)	Gut microbiome	Kurilshikov et al.	33462485	14306
Gut microbiota abundance (family Victivallaceae id.2255)	Gut microbiome	Kurilshikov et al.	33462485	14306
Gut microbiota abundance (genus Desulfovibrio id.3173)	Gut microbiome	Kurilshikov et al.	33462485	14306
Gut microbiota abundance (genus Anaerofilum id.2053)	Gut microbiome	Kurilshikov et al.	33462485	14306
Gut microbiota abundance (order Bifidobacteriales id.432)	Gut microbiome	Kurilshikov et al.	33462485	14306
Gut microbiota abundance (genus Ruminococcaceae UCG010 id.11367)	Gut microbiome	Kurilshikov et al.	33462485	14306
Gut microbiota abundance (class Clostridia id.1859)	Gut microbiome	Kurilshikov et al.	33462485	14306
Gut microbiota abundance (genus Adlercreutzia id.812)	Gut microbiome	Kurilshikov et al.	33462485	14306
Gut microbiota abundance (genus Lachnospiraceae FCS020 group id.11314)	Gut microbiome	Kurilshikov et al.	33462485	14306
Gut microbiota abundance (genus Lachnospiraceae UCG008 id.11328)	Gut microbiome	Kurilshikov et al.	33462485	14306
Gut microbiota abundance (class Melainabacteria id.1589)	Gut microbiome	Kurilshikov et al.	33462485	14306
Gut microbiota abundance (genus Collinsella id.815)	Gut microbiome	Kurilshikov et al.	33462485	14306
Gut microbiota abundance (phylum Firmicutes id.1672)	Gut microbiome	Kurilshikov et al.	33462485	14306
Gut microbiota abundance (unknown genus id.1868)	Gut microbiome	Kurilshikov et al.	33462485	14306
Gut microbiota abundance (genus Enterorhabdus id.820)	Gut microbiome	Kurilshikov et al.	33462485	14306
Gut microbiota abundance (genus Turicibacter id.2162)	Gut microbiome	Kurilshikov et al.	33462485	14306
Gut microbiota abundance (genus Clostridium innocuum group id.14397)	Gut microbiome	Kurilshikov et al.	33462485	14306
Gut microbiota abundance (genus Eubacterium rectale group id.14374)	Gut microbiome	Kurilshikov et al.	33462485	14306
Gut microbiota abundance (class Bacilli id.1673)	Gut microbiome	Kurilshikov et al.	33462485	14306
Gut microbiota abundance (family Verrucomicrobiaceae id.4036)	Gut microbiome	Kurilshikov et al.	33462485	14306
Gut microbiota abundance (family Bacteroidales S24 7group id.11173)	Gut microbiome	Kurilshikov et al.	33462485	14306
Gut microbiota abundance (order Burkholderiales id.2874)	Gut microbiome	Kurilshikov et al.	33462485	14306
Gut microbiota abundance (unknown genus id.2755)	Gut microbiome	Kurilshikov et al.	33462485	14306
Gut microbiota abundance (genus Catenibacterium id.2153)	Gut microbiome	Kurilshikov et al.	33462485	14306
Gut microbiota abundance (phylum Lentisphaerae id.2238)	Gut microbiome	Kurilshikov et al.	33462485	14306
Gut microbiota abundance (family Peptococcaceae id.2024)	Gut microbiome	Kurilshikov et al.	33462485	14306
Gut microbiota abundance (genus Marvinbryantia id.2005)	Gut microbiome	Kurilshikov et al.	33462485	14306
Gut microbiota abundance (unknown family id.1000005471)	Gut microbiome	Kurilshikov et al.	33462485	14306
Gut microbiota abundance (unknown genus id.2041)	Gut microbiome	Kurilshikov et al.	33462485	14306
Gut microbiota abundance (genus Butyrivibrio id.1993)	Gut microbiome	Kurilshikov et al.	33462485	14306
Gut microbiota abundance (genus Eisenbergiella id.11304)	Gut microbiome	Kurilshikov et al.	33462485	14306
Gut microbiota abundance (genus Defluviitaleaceae UCG011 id.11287)	Gut microbiome	Kurilshikov et al.	33462485	14306
Gut microbiota abundance (genus Ruminococcaceae UCG003 id.11361)	Gut microbiome	Kurilshikov et al.	33462485	14306
Gut microbiota abundance (phylum Verrucomicrobia id.3982)	Gut microbiome	Kurilshikov et al.	33462485	14306
Gut microbiota abundance (genus Ruminococcaceae UCG005 id.11363)	Gut microbiome	Kurilshikov et al.	33462485	14306
Gut microbiota abundance (genus Ruminococcus gnavus group id.14376)	Gut microbiome	Kurilshikov et al.	33462485	14306
Gut microbiota abundance (genus Dialister id.2183)	Gut microbiome	Kurilshikov et al.	33462485	14306
Gut microbiota abundance (genus Gordonibacter id.821)	Gut microbiome	Kurilshikov et al.	33462485	14306
Gut microbiota abundance (genus Anaerostipes id.1991)	Gut microbiome	Kurilshikov et al.	33462485	14306
Gut microbiota abundance (class Lentisphaeria id.2250)	Gut microbiome	Kurilshikov et al.	33462485	14306
Gut microbiota abundance (family Enterobacteriaceae id.3469)	Gut microbiome	Kurilshikov et al.	33462485	14306
Gut microbiota abundance (order Lactobacillales id.1800)	Gut microbiome	Kurilshikov et al.	33462485	14306
Gut microbiota abundance (genus Lachnospiraceae UCG001 id.11321)	Gut microbiome	Kurilshikov et al.	33462485	14306
Gut microbiota abundance (genus Ruminococcaceae UCG004 id.11362)	Gut microbiome	Kurilshikov et al.	33462485	14306
Gut microbiota abundance (order Mollicutes RF9 id.11579)	Gut microbiome	Kurilshikov et al.	33462485	14306
Gut microbiota abundance (family Lachnospiraceae id.1987)	Gut microbiome	Kurilshikov et al.	33462485	14306
Gut microbiota abundance (genus Lactobacillus id.1837)	Gut microbiome	Kurilshikov et al.	33462485	14306
Gut microbiota abundance (phylum Tenericutes id.3919)	Gut microbiome	Kurilshikov et al.	33462485	14306
Gut microbiota abundance (phylum Proteobacteria id.2375)	Gut microbiome	Kurilshikov et al.	33462485	14306
Gut microbiota abundance (genus Romboutsia id.11347)	Gut microbiome	Kurilshikov et al.	33462485	14306
Gut microbiota abundance (family Veillonellaceae id.2172)	Gut microbiome	Kurilshikov et al.	33462485	14306
Gut microbiota abundance (genus Parabacteroides id.954)	Gut microbiome	Kurilshikov et al.	33462485	14306
Gut microbiota abundance (family Desulfovibrionaceae id.3169)	Gut microbiome	Kurilshikov et al.	33462485	14306
Gut microbiota abundance (family Defluviitaleaceae id.1924)	Gut microbiome	Kurilshikov et al.	33462485	14306
Gut microbiota abundance (family Porphyromonadaceae id.943)	Gut microbiome	Kurilshikov et al.	33462485	14306
Gut microbiota abundance (genus Ruminiclostridium6 id.11356)	Gut microbiome	Kurilshikov et al.	33462485	14306
Gut microbiota abundance (genus Eggerthella id.819)	Gut microbiome	Kurilshikov et al.	33462485	14306
Gut microbiota abundance (order NB1n id.3953)	Gut microbiome	Kurilshikov et al.	33462485	14306
Gut microbiota abundance (genus Christensenellaceae R 7group id.11283)	Gut microbiome	Kurilshikov et al.	33462485	14306
Gut microbiota abundance (class Alphaproteobacteria id.2379)	Gut microbiome	Kurilshikov et al.	33462485	14306
Gut microbiota abundance (genus Intestinimonas id.2062)	Gut microbiome	Kurilshikov et al.	33462485	14306
Gut microbiota abundance (genus Senegalimassilia id.11160)	Gut microbiome	Kurilshikov et al.	33462485	14306
Gut microbiota abundance (genus Ruminococcaceae NK4A214 group id.11358)	Gut microbiome	Kurilshikov et al.	33462485	14306
Gut microbiota abundance (genus Ruminococcaceae UCG009 id.11366)	Gut microbiome	Kurilshikov et al.	33462485	14306
Gut microbiota abundance (genus Lachnospiraceae NC2004 group id.11316)	Gut microbiome	Kurilshikov et al.	33462485	14306
Gut microbiota abundance (family Acidaminococcaceae id.2166)	Gut microbiome	Kurilshikov et al.	33462485	14306
Gut microbiota abundance (class Actinobacteria id.419)	Gut microbiome	Kurilshikov et al.	33462485	14306
Gut microbiota abundance (genus Roseburia id.2012)	Gut microbiome	Kurilshikov et al.	33462485	14306
Gut microbiota abundance (genus Lachnoclostridium id.11308)	Gut microbiome	Kurilshikov et al.	33462485	14306
Gut microbiota abundance (order Gastranaerophilales id.1591)	Gut microbiome	Kurilshikov et al.	33462485	14306
Gut microbiota abundance (genus Eubacterium hallii group id.11338)	Gut microbiome	Kurilshikov et al.	33462485	14306
Gut microbiota abundance (genus Akkermansia id.4037)	Gut microbiome	Kurilshikov et al.	33462485	14306
Gut microbiota abundance (family Rhodospirillaceae id.2717)	Gut microbiome	Kurilshikov et al.	33462485	14306
Gut microbiota abundance (unknown genus id.1000005479)	Gut microbiome	Kurilshikov et al.	33462485	14306
Gut microbiota abundance (genus Oxalobacter id.2978)	Gut microbiome	Kurilshikov et al.	33462485	14306
Gut microbiota abundance (family Peptostreptococcaceae id.2042)	Gut microbiome	Kurilshikov et al.	33462485	14306
Gut microbiota abundance (genus Streptococcus id.1853)	Gut microbiome	Kurilshikov et al.	33462485	14306
Gut microbiota abundance (genus Coprococcus2 id.11302)	Gut microbiome	Kurilshikov et al.	33462485	14306
Gut microbiota abundance (unknown genus id.2001)	Gut microbiome	Kurilshikov et al.	33462485	14306
Gut microbiota abundance (unknown family id.1000006161)	Gut microbiome	Kurilshikov et al.	33462485	14306
Gut microbiota abundance (genus Veillonella id.2198)	Gut microbiome	Kurilshikov et al.	33462485	14306
Gut microbiota abundance (genus Clostridium sensustricto1 id.1873)	Gut microbiome	Kurilshikov et al.	33462485	14306
Gut microbiota abundance (class Deltaproteobacteria id.3087)	Gut microbiome	Kurilshikov et al.	33462485	14306
Gut microbiota abundance (order Erysipelotrichales id.2148)	Gut microbiome	Kurilshikov et al.	33462485	14306
Gut microbiota abundance (class Mollicutes id.3920)	Gut microbiome	Kurilshikov et al.	33462485	14306
Gut microbiota abundance (genus Eubacterium oxidoreducens group id.11339)	Gut microbiome	Kurilshikov et al.	33462485	14306
Gut microbiota abundance (genus Intestinibacter id.11345)	Gut microbiome	Kurilshikov et al.	33462485	14306
Gut microbiota abundance (order Clostridiales id.1863)	Gut microbiome	Kurilshikov et al.	33462485	14306
Gut microbiota abundance (genus Haemophilus id.3698)	Gut microbiome	Kurilshikov et al.	33462485	14306
Gut microbiota abundance (genus Lactococcus id.1851)	Gut microbiome	Kurilshikov et al.	33462485	14306
Gut microbiota abundance (genus Tyzzerella3 id.11335)	Gut microbiome	Kurilshikov et al.	33462485	14306
Gut microbiota abundance (genus Oscillospira id.2064)	Gut microbiome	Kurilshikov et al.	33462485	14306
Gut microbiota abundance (genus Eubacterium xylanophilum group id.14375)	Gut microbiome	Kurilshikov et al.	33462485	14306
Gut microbiota abundance (genus Prevotella7 id.11182)	Gut microbiome	Kurilshikov et al.	33462485	14306
Gut microbiota abundance (genus Eubacterium nodatum group id.11297)	Gut microbiome	Kurilshikov et al.	33462485	14306
Gut microbiota abundance (unknown genus id.959)	Gut microbiome	Kurilshikov et al.	33462485	14306
Gut microbiota abundance (genus Holdemania id.2157)	Gut microbiome	Kurilshikov et al.	33462485	14306
Gut microbiota abundance (genus Lachnospiraceae ND3007 group id.11317)	Gut microbiome	Kurilshikov et al.	33462485	14306
Gut microbiota abundance (family Prevotellaceae id.960)	Gut microbiome	Kurilshikov et al.	33462485	14306
Gut microbiota abundance (genus Lachnospiraceae NK4A136 group id.11319)	Gut microbiome	Kurilshikov et al.	33462485	14306
Gut microbiota abundance (genus Bacteroides id.918)	Gut microbiome	Kurilshikov et al.	33462485	14306
Gut microbiota abundance (class Negativicutes id.2164)	Gut microbiome	Kurilshikov et al.	33462485	14306
Gut microbiota abundance (genus Ruminococcus gauvreauii group id.11342)	Gut microbiome	Kurilshikov et al.	33462485	14306
Gut microbiota abundance (genus Coprococcus1 id.11301)	Gut microbiome	Kurilshikov et al.	33462485	14306
Gut microbiota abundance (genus Victivallis id.2256)	Gut microbiome	Kurilshikov et al.	33462485	14306
Gut microbiota abundance (family Family XI id.1936)	Gut microbiome	Kurilshikov et al.	33462485	14306
Gut microbiota abundance (genus Odoribacter id.952)	Gut microbiome	Kurilshikov et al.	33462485	14306
Gut microbiota abundance (genus Erysipelotrichaceae UCG003 id.11384)	Gut microbiome	Kurilshikov et al.	33462485	14306
Gut microbiota abundance (phylum Bacteroidetes id.905)	Gut microbiome	Kurilshikov et al.	33462485	14306
Gut microbiota abundance (genus Ruminiclostridium5 id.11355)	Gut microbiome	Kurilshikov et al.	33462485	14306
Gut microbiota abundance (genus Barnesiella id.944)	Gut microbiome	Kurilshikov et al.	33462485	14306
Gut microbiota abundance (class Erysipelotrichia id.2147)	Gut microbiome	Kurilshikov et al.	33462485	14306
Gut microbiota abundance (genus Butyricimonas id.945)	Gut microbiome	Kurilshikov et al.	33462485	14306
Gut microbiota abundance (genus Methanobrevibacter id.123)	Gut microbiome	Kurilshikov et al.	33462485	14306
Gut microbiota abundance (genus Ruminococcaceae UCG013 id.11370)	Gut microbiome	Kurilshikov et al.	33462485	14306
Gut microbiota abundance (genus Family XIII AD3011 group id.11293)	Gut microbiome	Kurilshikov et al.	33462485	14306
Gut microbiota abundance (order Selenomonadales id.2165)	Gut microbiome	Kurilshikov et al.	33462485	14306
Gut microbiota abundance (family Coriobacteriaceae id.811)	Gut microbiome	Kurilshikov et al.	33462485	14306
Gut microbiota abundance (genus Eubacterium ventriosum group id.11341)	Gut microbiome	Kurilshikov et al.	33462485	14306
Gut microbiota abundance (genus Ruminococcaceae UCG014 id.11371)	Gut microbiome	Kurilshikov et al.	33462485	14306
Gut microbiota abundance (unknown genus id.1000000073)	Gut microbiome	Kurilshikov et al.	33462485	14306
Gut microbiota abundance (order Bacillales id.1674)	Gut microbiome	Kurilshikov et al.	33462485	14306
Gut microbiota abundance (family Alcaligenaceae id.2875)	Gut microbiome	Kurilshikov et al.	33462485	14306
Gut microbiota abundance (genus Butyricicoccus id.2055)	Gut microbiome	Kurilshikov et al.	33462485	14306
Gut microbiota abundance (family Lactobacillaceae id.1836)	Gut microbiome	Kurilshikov et al.	33462485	14306
Gut microbiota abundance (genus Alloprevotella id.961)	Gut microbiome	Kurilshikov et al.	33462485	14306
Gut microbiota abundance (genus Ruminococcaceae UCG011 id.11368)	Gut microbiome	Kurilshikov et al.	33462485	14306
Gut microbiota abundance (genus Family XIII UCG001 id.11294)	Gut microbiome	Kurilshikov et al.	33462485	14306
Gut microbiota abundance (order Desulfovibrionales id.3156)	Gut microbiome	Kurilshikov et al.	33462485	14306
Gut microbiota abundance (genus Allisonella id.2174)	Gut microbiome	Kurilshikov et al.	33462485	14306
Gut microbiota abundance (unknown genus id.2071)	Gut microbiome	Kurilshikov et al.	33462485	14306
Gut microbiota abundance (genus Faecalibacterium id.2057)	Gut microbiome	Kurilshikov et al.	33462485	14306
Gut microbiota abundance (unknown family id.1000001214)	Gut microbiome	Kurilshikov et al.	33462485	14306
Gut microbiota abundance (genus Terrisporobacter id.11348)	Gut microbiome	Kurilshikov et al.	33462485	14306
Gut microbiota abundance (order Rhodospirillales id.2667)	Gut microbiome	Kurilshikov et al.	33462485	14306
Gut microbiota abundance (genus Olsenella id.822)	Gut microbiome	Kurilshikov et al.	33462485	14306
Gut microbiota abundance (phylum Cyanobacteria id.1500)	Gut microbiome	Kurilshikov et al.	33462485	14306
Gut microbiota abundance (family Ruminococcaceae id.2050)	Gut microbiome	Kurilshikov et al.	33462485	14306
Gut microbiota abundance (family Erysipelotrichaceae id.2149)	Gut microbiome	Kurilshikov et al.	33462485	14306
Gut microbiota abundance (genus Bifidobacterium id.436)	Gut microbiome	Kurilshikov et al.	33462485	14306
Gut microbiota abundance (order Pasteurellales id.3688)	Gut microbiome	Kurilshikov et al.	33462485	14306
Gut microbiota abundance (family Family XIII id.1957)	Gut microbiome	Kurilshikov et al.	33462485	14306
Gut microbiota abundance (family Clostridiales vadin BB60 group id.11286)	Gut microbiome	Kurilshikov et al.	33462485	14306
Gut microbiota abundance (genus Blautia id.1992)	Gut microbiome	Kurilshikov et al.	33462485	14306
Gut microbiota abundance (genus Eubacterium eligens group id.14372)	Gut microbiome	Kurilshikov et al.	33462485	14306
Gut microbiota abundance (order Enterobacteriales id.3468)	Gut microbiome	Kurilshikov et al.	33462485	14306
Gut microbiota abundance (order Actinomycetales id.420)	Gut microbiome	Kurilshikov et al.	33462485	14306
Gut microbiota abundance (class Bacteroidia id.912)	Gut microbiome	Kurilshikov et al.	33462485	14306
Gut microbiota abundance (genus Parasutterella id.2892)	Gut microbiome	Kurilshikov et al.	33462485	14306
Gut microbiota abundance (genus Subdoligranulum id.2070)	Gut microbiome	Kurilshikov et al.	33462485	14306
Gut microbiota abundance (order Coriobacteriales id.810)	Gut microbiome	Kurilshikov et al.	33462485	14306
Gut microbiota abundance (order Methanobacteriales id.120)	Gut microbiome	Kurilshikov et al.	33462485	14306
Gut microbiota abundance (family Bacteroidaceae id.917)	Gut microbiome	Kurilshikov et al.	33462485	14306
Gut microbiota abundance (family Pasteurellaceae id.3689)	Gut microbiome	Kurilshikov et al.	33462485	14306
Gut microbiota abundance (class Verrucomicrobiae id.4029)	Gut microbiome	Kurilshikov et al.	33462485	14306
Gut microbiota abundance (genus Erysipelatoclostridium id.11381)	Gut microbiome	Kurilshikov et al.	33462485	14306
Gut microbiota abundance (genus Anaerotruncus id.2054)	Gut microbiome	Kurilshikov et al.	33462485	14306
Gut microbiota abundance (unknown genus id.1000005472)	Gut microbiome	Kurilshikov et al.	33462485	14306
Gut microbiota abundance (genus Hungatella id.11306)	Gut microbiome	Kurilshikov et al.	33462485	14306
Gut microbiota abundance (genus Ruminiclostridium9 id.11357)	Gut microbiome	Kurilshikov et al.	33462485	14306
Gut microbiota abundance (family Methanobacteriaceae id.121)	Gut microbiome	Kurilshikov et al.	33462485	14306
Gut microbiota abundance (unknown genus id.1000001215)	Gut microbiome	Kurilshikov et al.	33462485	14306
Gut microbiota abundance (genus Eubacterium coprostanoligenes group id.11375)	Gut microbiome	Kurilshikov et al.	33462485	14306
Gut microbiota abundance (family Actinomycetaceae id.421)	Gut microbiome	Kurilshikov et al.	33462485	14306
Gut microbiota abundance (family Rikenellaceae id.967)	Gut microbiome	Kurilshikov et al.	33462485	14306
Gut microbiota abundance (genus Candidatus Soleaferrea id.11350)	Gut microbiome	Kurilshikov et al.	33462485	14306
Gut microbiota abundance (genus Sutterella id.2896)	Gut microbiome	Kurilshikov et al.	33462485	14306
Gut microbiota abundance (genus Holdemanella id.11393)	Gut microbiome	Kurilshikov et al.	33462485	14306
Gut microbiota abundance (genus Flavonifractor id.2059)	Gut microbiome	Kurilshikov et al.	33462485	14306
Gut microbiota abundance (unknown genus id.1000006162)	Gut microbiome	Kurilshikov et al.	33462485	14306
Gut microbiota abundance (genus Eubacterium ruminantium group id.11340)	Gut microbiome	Kurilshikov et al.	33462485	14306
Gut microbiota abundance (genus Paraprevotella id.962)	Gut microbiome	Kurilshikov et al.	33462485	1531
Gut microbiota abundance (genus Howardella id.2000)	Gut microbiome	Kurilshikov et al.	33462485	14306
Gut microbiota abundance (genus Sellimonas id.14369)	Gut microbiome	Kurilshikov et al.	33462485	14306
Gut microbiota abundance (class Gammaproteobacteria id.3303)	Gut microbiome	Kurilshikov et al.	33462485	14306
Gut microbiota abundance (genus Dorea id.1997)	Gut microbiome	Kurilshikov et al.	33462485	14306
Gut microbiota abundance (genus Alistipes id.968)	Gut microbiome	Kurilshikov et al.	33462485	14306
Gut microbiota abundance (class Methanobacteria id.119)	Gut microbiome	Kurilshikov et al.	33462485	14306
Gut microbiota abundance (genus Coprobacter id.949)	Gut microbiome	Kurilshikov et al.	33462485	14306
Gut microbiota abundance (genus Prevotella9 id.11183)	Gut microbiome	Kurilshikov et al.	33462485	14306
Gut microbiota abundance (genus Ruminococcaceae UCG002 id.11360)	Gut microbiome	Kurilshikov et al.	33462485	14306
Gut microbiota abundance (class Betaproteobacteria id.2867)	Gut microbiome	Kurilshikov et al.	33462485	14306
Gut microbiota abundance (genus Slackia id.825)	Gut microbiome	Kurilshikov et al.	33462485	14306
Gut microbiota abundance (genus Coprococcus3 id.11303)	Gut microbiome	Kurilshikov et al.	33462485	14306
Gut microbiota abundance (phylum Actinobacteria id.400)	Gut microbiome	Kurilshikov et al.	33462485	14306
Gut microbiota abundance (genus Eubacterium brachy group id.11296)	Gut microbiome	Kurilshikov et al.	33462485	14306
Gut microbiota abundance (unknown genus id.826)	Gut microbiome	Kurilshikov et al.	33462485	14306
Gut microbiota abundance (genus Lachnospira id.2004)	Gut microbiome	Kurilshikov et al.	33462485	14306
Gut microbiota abundance (genus Phascolarctobacterium id.2168)	Gut microbiome	Kurilshikov et al.	33462485	14306
Gut microbiota abundance (genus Bilophila id.3170)	Gut microbiome	Kurilshikov et al.	33462485	14306
Gut microbiota abundance (family Streptococcaceae id.1850)	Gut microbiome	Kurilshikov et al.	33462485	14306
Gut microbiota abundance (order Victivallales id.2254)	Gut microbiome	Kurilshikov et al.	33462485	14306
Gut microbiota abundance (genus Ruminococcus torques group id.14377)	Gut microbiome	Kurilshikov et al.	33462485	14306
Gut microbiota abundance (genus Escherichia Shigella id.3504)	Gut microbiome	Kurilshikov et al.	33462485	14306
Gut microbiota abundance (genus Lachnospiraceae UCG004 id.11324)	Gut microbiome	Kurilshikov et al.	33462485	14306
Gut microbiota abundance (genus Rikenellaceae RC9 gut group id.11191)	Gut microbiome	Kurilshikov et al.	33462485	14306
Gut microbiota abundance (genus Lachnospiraceae UCG010 id.11330)	Gut microbiome	Kurilshikov et al.	33462485	14306
Gut microbiota abundance (genus Oscillibacter id.2063)	Gut microbiome	Kurilshikov et al.	33462485	14306
Gut microbiota abundance (order Bacteroidales id.913)	Gut microbiome	Kurilshikov et al.	33462485	14306
Gut microbiota abundance (family Christensenellaceae id.1866)	Gut microbiome	Kurilshikov et al.	33462485	14306
Gut microbiota abundance (class Coriobacteriia id.809)	Gut microbiome	Kurilshikov et al.	33462485	14306
Fasting glucose	Body measurements	Chen et al.	34059833	200622
Fasting insulin	Body measurements	Chen et al.	34059833	151013
Proinsulin levels	Body measurements	Strawbridge et al.	21873549	10701
BMI	Body measurements	Pulit et al.	30239722	806834
Waist-hip ratio (with BMI adjustment)	Body measurements	Pulit et al.	30239722	694649
Cigarettes per Day	Lifestyle	Liu et al.	30643251	337334
Age Of Smoking Initiation	Lifestyle	Liu et al.	30643251	341427
Lifetime smoking index	Lifestyle	Wootton et al.	31689377	462690
Alcoholic drinks per week	Lifestyle	Liu et al.	30643251	941280
insomnia	Lifestyle	Jansen et al.	30804565	1331010
Sleep duration	Lifestyle	MRC-IEU	-	460099
Leisure computer use	Lifestyle	Vegte et al.	32317632	408815
Leisure television watching	Lifestyle	Vegte et al.	32317632	408815
Spent driving	Lifestyle	Vegte et al.	32317632	408815
Duration of moderate activity	Lifestyle	MRC-IEU	-	343827
Duration of vigorous activity	Lifestyle	MRC-IEU	-	251501
Relative carbohydrate intake (with BMI adjustment)	Dietary patterns	Merino et al.	34426670	282271
Relative fat intake (with BMI adjustment)	Dietary patterns	Merino et al.	34426670	282271
Relative protein intake (with BMI adjustment)	Dietary patterns	Merino et al.	34426670	282271
Oily fish intake	Dietary patterns	MRC-IEU	-	460443
Non-oily fish intake	Dietary patterns	MRC-IEU	-	460880
Poultry intake	Dietary patterns	MRC-IEU	-	461900
Pork intake	Dietary patterns	MRC-IEU	-	460162
Tea intake	Dietary patterns	MRC-IEU	-	447485
Coffee intake	Dietary patterns	MRC-IEU	-	428860
Processed meat intake	Dietary patterns	MRC-IEU	-	461981
Lamb/mutton intake	Dietary patterns	MRC-IEU	-	460006
Cooked vegetable intake	Dietary patterns	MRC-IEU	-	448651
Salad / raw vegetable intake	Dietary patterns	MRC-IEU	-	435435
Fresh fruit intake	Dietary patterns	MRC-IEU	-	446462
Dried fruit intake	Dietary patterns	MRC-IEU	-	421764
Beef intake	Dietary patterns	MRC-IEU	-	461053
Bread intake	Dietary patterns	MRC-IEU	-	452236
Cereal intake	Dietary patterns	MRC-IEU	-	441640
Cheese intake	Dietary patterns	MRC-IEU	-	451486
Milk intake	Dietary patterns	MRC-IEU	-	64943

## Sheet: Table S5
Table S5. Results of discovery and replication MR analyses using cis-pQTLs.
Protein	Source	Discovery												Replication
		SNP	Method	OR	SE	P value	PVE	Direction test	Steiger p	Heterogenic		Pleiotropy		OR	SE	P value
										Q statistic	P value	Egger intercept	P value
NFKBIE	Sun (UKB-PPP)	rs28362856	Wald ratio	0.682157	0.0767288	6.19498e-07	0.0225214	TRUE	2.45944e-85	-	-	-	-	0.764267	0.0388428	4.4789e-12
CCL21	Ferkingstad	rs10972211	Wald ratio	0.570448	0.126	8.38829e-06	0.00564577	TRUE	9.69082e-20	-	-	-	-	0.789781	0.148	0.110803
ICOSLG	Sun (INTERVAL)	rs11558819	Wald ratio	1.12878	0.0265533	5.06466e-06	0.13049	TRUE	1.86565e-99	-	-	-	-	1.04344	0.0331482	0.199589
ERBB2	Sun (UKB-PPP)	rs3764354	Wald ratio	1.53437	0.099412	1.65833e-05	0.00999857	TRUE	4.37933e-41	-	-	-	-	1.14098	0.0954156	0.166911
ALDH2	Ferkingstad	rs4766462	Wald ratio	2.29332	0.18	4.00522e-06	0.00320342	TRUE	1.12628e-08	-	-	-	-	1.41435	0.181111	0.055606
FCGR3A	Pietzner	rs10800573	Wald ratio	1.05542	0.0117354	4.30905e-06	0.685689	TRUE	7.82789e-166	-	-	-	-	1.04857	0.0114943	3.69329e-05
IL6R	Suhre	rs4129267	Wald ratio	0.946673	0.0109272	5.29917e-07	0.68797	TRUE	2.49141e-223	-	-	-	-	0.968872	0.0108444	0.00354516
CD28	Sun (UKB-PPP)	rs13406632	Wald ratio	0.740251	0.0652171	3.99265e-06	0.0189558	TRUE	5.45216e-72	-	-	-	-	0.884135	0.0801786	0.124567
FCGR2A	Sun (INTERVAL)	rs1801274	Wald ratio	0.945523	0.0107353	1.80821e-07	0.764179	TRUE	7.03023e-191	-	-	-	-	0.965809	0.0110582	0.00165528
PAM	Pietzner	rs148194384, rs258148	IVW	1.12328	0.0268924	1.54071e-05	0.124118	TRUE	4.58892e-207	0.248987	0.617789	-	-	0.990085	0.0261567	0.70324
TNFAIP3	Pietzner	rs59693083	Wald ratio	1.31992	0.0519151	8.95888e-08	0.0283104	TRUE	1.08862e-57	-	-	-	-	1.22259	0.0574527	0.000468775
CD40	Folkersen	rs4810485	Wald ratio	1.23023	0.0296	2.55963e-12	0.0962	TRUE	1.47409e-116	-	-	-	-	1.11963	0.0278	4.80843e-05
FLT3	Sun (UKB-PPP)	rs9554228	Wald ratio	0.450781	0.185874	1.81409e-05	0.00333637	TRUE	1.76288e-09	-	-	-	-	0.806161	0.191794	0.261244
IFNGR2	Sun (UKB-PPP)	rs9808753	Wald ratio	0.925318	0.0134714	8.32916e-09	0.495529	TRUE	4.2415e-96	-	-	-	-	0.958851	0.01047	5.98673e-05
MFAP2	Pietzner	rs4920605	Wald ratio	1.19415	0.0413136	1.74794e-05	0.0701662	TRUE	4.02537e-149	-	-	-	-	1.15649	0.034428	2.4099e-05
BCL2L15	Sun (UKB-PPP)	rs1230715	Wald ratio	1.56019	0.0773334	8.82853e-09	0.0138105	TRUE	2.11511e-46	-	-	-	-	1.06406	0.0841071	0.460359
SPRED2	Sun (UKB-PPP)	rs7569084	Wald ratio	0.360838	0.179556	1.37139e-08	0.00254406	TRUE	4.0611e-05	-	-	-	-	0.631321	0.201656	0.022559
HAPLN4	Pietzner	rs55765017	Wald ratio	1.77014	0.111254	2.85239e-07	0.00656523	TRUE	1.54802e-10	-	-	-	-	1.19961	0.153698	0.236373
SUGP1	Sun (UKB-PPP)	rs17751061	Wald ratio	1.41649	0.0645919	7.02712e-08	0.0283452	TRUE	4.27357e-98	-	-	-	-	1.10208	0.0732042	0.184267
FCRL3	Sun (UKB-PPP)	rs7522061	Wald ratio	1.06373	0.0131648	2.69342e-06	0.464786	TRUE	5.2804e-102	-	-	-	-	1.04547	0.0132684	0.000803569
CCL19	Zhao	rs11574915	Wald ratio	0.53179	0.137671	4.49521e-06	0.00513289	TRUE	2.21299e-10	-	-	-	-	0.749495	0.155479	0.0636497
OLFML3	Pietzner	rs7522987	Wald ratio	1.52138	0.0892405	2.57464e-06	0.010799	TRUE	6.92847e-19	-	-	-	-	0.99495	0.0886076	0.954431
PADI4	Sun (UKB-PPP)	rs2240336	Wald ratio	1.39532	0.052148	1.68004e-10	0.0320494	TRUE	7.43272e-93	-	-	-	-	1.20867	0.0505913	0.000179566
Abbreviations: MR, Mendelian randomization; pQTL, protein quantitative trait locus; UKB-PPP, UK Biobank Pharma Proteomics Project; IVW, Inverse variance weighted.

## Sheet: Table S6
Table S6. Results of discovery and replication MR analyses using all pQTLs.
Protein	Source	Discovery												Replication
		SNP	Method	OR	SE	P value	PVE	Direction test	Steiger p	Heterogenic		Pleiotropy		OR	SE	P value
										Q statistic	P value	Egger intercept	P value
WASL	Sun (UKB-PPP)	rs3087243*	Wald ratio	6.64548	0.200682	3.81779e-21	0.00201526	TRUE	0.341725	-	-	-	-	2.92695	0.211657	3.89387e-07
CELF2	Ferkingstad	rs35677470*	Wald ratio	0.351985	0.204167	3.1493e-07	0.00202001	TRUE	1.69353e-05	-	-	-	-	0.931617	0.260833	0.785956
FCGR3A	Pietzner	rs10800573	Wald ratio	1.05542	0.0117354	4.30905e-06	0.685689	TRUE	7.82789e-166	-	-	-	-	1.04857	0.0114943	3.69329e-05
IL6R	Suhre	rs4129267	Wald ratio	0.946673	0.0109272	5.29917e-07	0.68797	TRUE	2.49141e-223	-	-	-	-	0.968872	0.0108444	0.00354516
H2AZ1	Ferkingstad	rs180977001*	Wald ratio	0.287366	0.264	2.31837e-06	0.00131059	TRUE	0.00277653	-	-	-	-	0.867621	0.328	0.665068
FCGR2A	Sun (INTERVAL)	rs1801274	Wald ratio	0.945523	0.0107353	1.80821e-07	0.764179	TRUE	7.03023e-191	-	-	-	-	0.965809	0.0110582	0.00165528
TNFAIP3	Pietzner	rs59693083	Wald ratio	1.31992	0.0519151	8.95888e-08	0.0283104	TRUE	1.08862e-57	-	-	-	-	1.22259	0.0574527	0.000468775
CD40	Folkersen	rs4801216*, rs4810485	IVW	1.22667	0.0291931	2.59008e-12	0.100088	TRUE	7.11727e-124	0.350758	0.553685	-	-	1.10991	0.0453039	0.0213461
POLR2F	Sun (UKB-PPP)	rs7137828*	Wald ratio	4.83381	0.25736	9.22329e-10	0.0014571	TRUE	0.0273975	-	-	-	-	3.55475	0.303647	2.95601e-05
H2BC21	Ferkingstad	rs35677470*, rs3797358*, rs7080536*	IVW	0.581608	0.0949162	1.1307e-08	0.00980695	TRUE	9.51177e-33	1.41132	0.493782	0.0116092	0.639722	0.827821	0.165114	0.252454
IGSF11	Ferkingstad	rs3761959*	Wald ratio	3.38042	0.254	1.62451e-06	0.00121506	TRUE	0.00120061	-	-	-	-	2.16395	0.302722	0.010773
H2AC25	Ferkingstad	rs35677470*, rs7080536*	IVW	0.497156	0.124467	1.9684e-08	0.00645646	TRUE	6.39364e-20	0.892755	0.344732	-	-	0.850582	0.149014	0.277465
SPRED2	Sun (UKB-PPP)	rs7569084	Wald ratio	0.360838	0.179556	1.37139e-08	0.00254406	TRUE	4.0611e-05	-	-	-	-	0.631321	0.201656	0.022559
SUGP1	Sun (UKB-PPP)	rs17751061	Wald ratio	1.41649	0.0645919	7.02712e-08	0.0283452	TRUE	4.27357e-98	-	-	-	-	1.10208	0.0732042	0.184267
H2BC26	Ferkingstad	rs35677470*, rs3797358*	IVW	0.609505	0.10337	1.67059e-06	0.00921103	TRUE	1.04731e-31	1.15917	0.281639	-	-	0.847835	0.199264	0.407446
ADPGK	Ferkingstad	rs3184504*	Wald ratio	5.73163	0.27	1.00188e-10	0.00117631	TRUE	0.0575011	-	-	-	-	3.77349	0.328	5.14852e-05
PADI4	Sun (UKB-PPP)	rs2240336	Wald ratio	1.39532	0.052148	1.68004e-10	0.0320494	TRUE	7.43272e-93	-	-	-	-	1.20867	0.0505913	0.000179566
*, trans-pQTL. Abbreviations: MR, Mendelian randomization; pQTL, protein quantitative trait locus; UKB-PPP, UK Biobank Pharma Proteomics Project; IVW, Inverse variance weighted.

## Sheet: Table S7
Table S7. Results of reverse MR analysis.
Exposure	Outcome	nSNP	Method	β	SE	P value
RA	NFKBIE	70	IVW	-0.00452422	0.00906117	0.617569		Significance threshold
	CCL21	64	IVW	0.0132427	0.0163007	0.416561		P < 0.050
	ICOSLG	69	IVW	0.0391841	0.0244629	0.109205
	ERBB2	70	IVW	-0.00162136	0.00738581	0.826242
	ALDH2	64	IVW	0.00389175	0.0101613	0.701723
	FCGR3A	66	IVW	0.0422245	0.0663115	0.524281
	IL6R	16	IVW	-0.140396	0.090364	0.120264
	CD28	70	IVW	0.020936	0.0133458	0.116711
	FCGR2A	69	IVW	-0.0506728	0.0569594	0.373664
	PAM	66	IVW	0.0517043	0.0512373	0.312919
	TNFAIP3	66	IVW	0.0179735	0.0307866	0.559348
	CD40	72	IVW	0.0459031	0.0549713	0.403696
	FLT3	70	IVW	-0.011051	0.0116601	0.343252
	IFNGR2	70	IVW	0.00343049	0.00605658	0.571117
	MFAP2	66	IVW	-0.0179169	0.0166377	0.281531
	BCL2L15	70	IVW	-0.00327008	0.00760111	0.667042
	SPRED2	70	IVW	-0.00141587	0.0091915	0.877577
	HAPLN4	66	IVW	0.0378589	0.0167394	0.0237182
	SUGP1	70	IVW	-0.00577545	0.00751336	0.442077
	FCRL3	70	IVW	0.0212924	0.00783892	0.00660274
	CCL19	73	IVW	0.0275602	0.0206178	0.181316
	OLFML3	66	IVW	-0.0326087	0.0145934	0.0254517
	PADI4	70	IVW	0.0100591	0.0266721	0.70607
	WASL	70	IVW	-0.0226841	0.0137442	0.0988515
	CELF2	64	IVW	0.00783767	0.00890604	0.378838
	H2AZ1	64	IVW	0.0076682	0.00806285	0.341577
	POLR2F	70	IVW	0.00889447	0.00894505	0.320054
	H2BC21	64	IVW	0.00458787	0.0084706	0.588078
	IGSF11	64	IVW	0.0296963	0.00821815	0.000302089
	H2AC25	64	IVW	-0.000744441	0.00836775	0.929109
	H2BC26	64	IVW	0.0051029	0.00859602	0.552756
	ADPGK	64	IVW	0.00325936	0.00830338	0.694664
Abbreviations: MR, Mendelian randomization; SNP, single nucleotide polymorphism; OR, odds ratio; SE, standard error; RA, rheumatoid arthritis; IVW, Inverse variance weighted.

## Sheet: Table S8
Table S8. Results of colocalization analysis.
Protein	pQTL	Coloc.abf						Coloc.susie
		nsnp	PPH0	PPH1	PPH2	PPH3	PPH4	PPH0	PPH1	PPH2	PPH3	PPH4
NFKBIE	rs28362856	3319	1.94073e-168	0.00064713	1.48345e-166	0.0485144	0.950839	1.73722e-299	0.000567776	1.57628e-297	0.049618	0.949814		Evidence threshold
CCL21	rs10972211	2202	1.24435e-37	2.76111e-07	4.50669e-31	1	1.42095e-08	3.123e-155	2.06339e-07	1.51353e-148	0.999997	2.65787e-06		Strong evidence (0.800 > PPH4 ≥ 0.500)
ICOSLG	rs11558819	3556	4.36329e-08	0.00203602	4.49193e-07	0.0199825	0.977981	-	-	-	-	-		Moderate evidence (PPH4 ≥ 0.500)
ERBB2	rs3764354	2141	3.64971e-86	2.72451e-05	1.33604e-81	0.99735	0.00262272	4.37571e-163	4.98185e-05	8.7767e-159	0.999248	0.000702655
ALDH2	rs4766462	1236	2.39456e-22	2.12967e-05	5.22543e-18	0.464203	0.535776	0	0.00122632	0	0.998041	0.000732873
FCGR3A	rs10800573	3139	0	0.000261462	0	0.930253	0.0694856	0	0.000472036	0	0.779002	0.220526
IL6R	rs4129267	121	0	0.000553266	0	0.000646896	0.9988	5.52622e-221	3.4993e-13	3.16867e-211	6.47585e-06	0.999994
CD28	rs13406632	2523	2.65514e-154	7.56746e-15	3.50863e-140	1	1.32814e-08	1.15514e-12	0.0434958	2.53364e-11	0.954018	0.00248597
FCGR2A	rs1801274	3113	0	0.000115481	0	0.40992	0.589965	1.21019e-72	0.000518634	1.85499e-69	0.794558	0.204923
PAM	rs148194384	3005	0	0.0154459	0	0.96687	0.0176839	-	-	-	-	-
	rs258148	2639	0	5.85928e-06	0	0.999987	6.70333e-06	0	2.35768e-05	0	0.999967	9.79476e-06
TNFAIP3	rs59693083	3223	3.94659e-92	2.24056e-23	1.76143e-69	1	5.09058e-19	0	0.0249662	0	0.974689	0.000344763
CD40	rs4810485	2920	0	3.51571e-09	0	0.0105577	0.989442	0	1.10472e-08	0	0.0236216	0.976378
	rs4801216*	3418	1.06524e-06	0.7762	2.94008e-07	0.214224	0.00957466	-	-	-	-	-
FLT3	rs9554228	3276	6.17654e-24	0.00142665	2.62498e-21	0.605925	0.392649	9.04063e-30	0.000915097	9.54248e-27	0.965829	0.0332563
IFNGR2	rs9808753	2672	0	0.000359896	0	0.999594	4.57056e-05	0	2.8156e-06	0	0.0380253	0.961972
MFAP2	rs4920605	2333	5.43185e-176	9.81201e-05	5.49496e-172	0.992594	0.00730794	-	-	-	-	-
BCL2L15	rs1230715	2507	1.33478e-261	3.18693e-160	4.18828e-102	1	1.57929e-102	3.32119e-21	0.0116519	2.80463e-19	0.983957	0.00439126
SPRED2	rs7569084	3253	2.94137e-22	3.72423e-08	7.87998e-15	0.997723	0.00227693	3.8899e-23	8.29472e-08	4.68283e-16	0.99855	0.00144971
HAPLN4	rs55765017	2215	4.71822e-16	0.000227558	1.92031e-13	0.0917077	0.908065	0	0.00027343	0	0.152365	0.847361
SUGP1	rs17751061	2305	8.46976e-219	5.32647e-05	3.41531e-216	0.0204987	0.979448	0	0.00141386	0	0.788896	0.20969
FCRL3	rs7522061	3456	0	0.0125012	0	0.112014	0.875485	-	-	-	-	-
CCL19	rs11574915	2258	1.90892e-18	2.76084e-07	6.91361e-12	0.999904	9.59798e-05	0	2.26004e-07	0	0.999993	6.88276e-06
OLFML3	rs7522987	2505	3.29173e-181	3.18693e-160	1.03288e-21	1	3.90757e-23	0	0.0256753	0	0.97408	0.000244357
PADI4	rs2240336	3260	7.38935e-248	2.25356e-07	7.47537e-244	0.00128108	0.998719	-	-	-	-	-
WASL	rs3087243*	2642	3.58077e-25	1.52442e-15	4.73179e-11	0.200644	0.799356	2.73523e-37	1.86018e-27	2.43751e-12	0.0146063	0.985394
CELF2	rs35677470*	2845	2.92921e-11	0.0804388	3.32494e-10	0.91305	0.00651074	-	-	-	-	-
H2AZ1	rs180977001*	2909	5.37168e-06	0.0799702	6.09789e-05	0.907803	0.0121601	-	-	-	-	-
POLR2F	rs7137828*	1228	3.19796e-14	2.53279e-07	7.12545e-10	0.00464801	0.995352	1.5337e-12	2.0405e-05	8.56967e-10	0.00942033	0.990559
H2BC21	rs35677470*	2845	7.13228e-45	0.0808893	8.09582e-44	0.91817	0.000940313	-	-	-	-	-
	rs3797358*	2274	3.51476e-06	0.908828	2.93528e-07	0.0758836	0.0152849	-	-	-	-	-
	rs7080536*	2808	0.00132247	0.884486	0.000150416	0.100587	0.0134539	-	-	-	-	-
IGSF11	rs3761959*	3392	2.48085e-07	0.0594531	2.23367e-06	0.53489	0.405654	-	-	-	-	-
H2AC25	rs35677470*	2845	1.11416e-20	0.0808849	1.26468e-19	0.91812	0.000995026	-	-	-	-	-
	rs7080536*	2808	1.10522e-14	0.885807	1.25706e-15	0.100737	0.0134558	-	-	-	-	-
H2BC26	rs35677470*	2845	4.73866e-47	0.0808893	5.37884e-46	0.91817	0.000940313	-	-	-	-	-
	rs3797358*	2274	1.49989e-07	0.908765	1.25261e-08	0.0758783	0.0153569	-	-	-	-	-
ADPGK	rs3184504*	1223	3.28935e-09	1.09088e-05	7.17816e-05	0.237294	0.762624	2.35535e-09	1.57024e-05	1.81986e-06	0.0101528	0.98983
Abbreviations: Coloc.abf, the approximate Bayes factor colocalization; Coloc.susie, the sum of single effects colocalization; PPH0, posterior probability for hypothesis 0 (neither trait has a genetic association); PPH1, posterior probability for hypothesis 1 (only the exposure has a genetic association); PPH2, posterior probability for hypothesis 2 (only the outcome has a genetic association); PP…

## Sheet: Table S9
Table S9. Results of pleiotropy assessment.
Prioritized protein and corresponding pQTL						Secondary gene			MR of secondary gene on RA							Functional assessment
Protein	trans-pQTL	CHR (var.)	POS (var.)	EA	OA	Source	Secondary gene	P value for association	IV(s)	Level	nSNP	Method	OR	SE	P value	Functional overlap	Pathways
CD40	rs4801216	19	57835252	T	C	eQTLGen	ZNF543	5.1496e-43	rs8100271	Gene expression level	1	Wald ratio	1.00935	0.0614905	0.879727	-	-		Significance threshold
CD40	rs4801216	19	57835252	T	C	eQTLGen	ZNF304	4.3373e-17	rs862703	Gene expression level	1	Wald ratio	1.26868	0.112896	0.0350349	-	-		P < 2.404×10-4 (0.050/208)
CD40	rs4801216	19	57835252	T	C	eQTLGen	ZNF547	8.0856e-11	rs862710	Gene expression level	1	Wald ratio	0.690153	0.175343	0.0344348	-	-
CD40	rs4801216	19	57835252	T	C	eQTLGen	ZNF586	1.6632e-10	rs60915609	Gene expression level	1	Wald ratio	0.961184	0.0472104	0.401713	-	-
CD40	rs4801216	19	57835252	T	C	eQTLGen	ZNF772	4.9842e-10	rs12052137	Gene expression level	1	Wald ratio	1.07263	0.040198	0.0811036	-	-
WASL	rs3087243	2	204738919	A	G	Sun (UKB-PPP)	TP53BP1	2.58762e-12	rs690170	Gene expression level	1	Wald ratio	0.819349	0.339373	0.557139	-	-
WASL	rs3087243	2	204738919	A	G	eQTLGen	CTLA4	2.6716e-69	rs13030124	Gene expression level	1	Wald ratio	0.452949	0.0899493	1.31218e-18	Yes	(Reactome) Immune System
CELF2	rs35677470	3	58183636	A	G	Ferkingstad	FCN3	5.62341e-10	-	-	-	-	-	-	-	-	-
CELF2	rs35677470	3	58183636	A	G	Ferkingstad	FCGR1A	7.4131e-11	rs72708153	Gene expression level	1	Wald ratio	0.9741	0.0623228	0.673717	-	-
CELF2	rs35677470	3	58183636	A	G	Ferkingstad	EFNB3	1.14815e-11	-	-	-	-	-	-	-	-	-
CELF2	rs35677470	3	58183636	A	G	Ferkingstad	FCN2	5.24807e-12	rs11103563	Protein level	1	Wald ratio	1.04511	0.0251961	0.0799506	-	-
CELF2	rs35677470	3	58183636	A	G	Ferkingstad	H2AC25	6.0256e-26	rs1007686	Gene expression level	1	Wald ratio	1.04911	0.0719193	0.504985	-	-
CELF2	rs35677470	3	58183636	A	G	Ferkingstad	H2BC21	1.62181e-50	-	-	-	-	-	-	-	-	-
CELF2	rs35677470	3	58183636	A	G	Ferkingstad	H2BC26	1.02329e-52	-	-	-	-	-	-	-	-	-
CELF2	rs35677470	3	58183636	A	G	eQTLGen	PDHB	2.3296e-51	rs6787467	Gene expression level	1	Wald ratio	0.967262	0.0471543	0.480261	-	-
CELF2	rs35677470	3	58183636	A	G	eQTLGen	PXK	1.0009e-45	rs7633553	Gene expression level	1	Wald ratio	1.08595	0.0450912	0.0674638	-	-
CELF2	rs35677470	3	58183636	A	G	eQTLGen	FLNB	9.336e-31	rs113903699	Gene expression level	1	Wald ratio	1.00512	0.0623984	0.934766	-	-
CELF2	rs35677470	3	58183636	A	G	eQTLGen	DNASE1L3	2.3387e-17	rs12494813	Gene expression level	1	Wald ratio	0.920108	0.0359235	0.0204586	-	-
CELF2	rs35677470	3	58183636	A	G	eQTLGen	DENND6A	3.7426e-10	rs73084446	Gene expression level	1	Wald ratio	1.16962	0.0827999	0.05845	-	-
H2AZ1	rs180977001	3	58318464	C	A	eQTLGen	PDHB	1.5019e-69	rs6787467	Gene expression level	1	Wald ratio	0.967262	0.0471543	0.480261	-	-
H2AZ1	rs180977001	3	58318464	C	A	eQTLGen	PXK	9.6606e-58	rs7633553	Gene expression level	1	Wald ratio	1.08595	0.0450912	0.0674638	-	-
H2AZ1	rs180977001	3	58318464	C	A	eQTLGen	FLNB	3.638e-25	rs113903699	Gene expression level	1	Wald ratio	1.00512	0.0623984	0.934766	-	-
H2AZ1	rs180977001	3	58318464	C	A	eQTLGen	DNASE1L3	1.2611e-13	rs12494813	Gene expression level	1	Wald ratio	0.920108	0.0359235	0.0204586	-	-
H2AZ1	rs180977001	3	58318464	C	A	eQTLGen	DENND6A	4.7788e-10	rs73084446	Gene expression level	1	Wald ratio	1.16962	0.0827999	0.05845	-	-
POLR2F	rs7137828	12	111932800	T	C	Sun (UKB-PPP)	TNFSF11	2.0649e-15	rs2062305	Protein level	1	Wald ratio	1.27526	0.11353	0.032215	-	-
POLR2F	rs7137828	12	111932800	T	C	Sun (UKB-PPP)	SIGLEC5	1.75873e-23	rs1106476	Protein level	1	Wald ratio	1.00033	0.0218135	0.988002	-	-
POLR2F	rs7137828	12	111932800	T	C	Sun (UKB-PPP)	FCGR3B	4.83393e-30	rs200688856	Protein level	1	Wald ratio	0.755399	0.0848834	0.000950968	-	-
POLR2F	rs7137828	12	111932800	T	C	Sun (UKB-PPP)	TNFRSF6B	6.28927e-24	rs6062497	Protein level	1	Wald ratio	0.898234	0.0449339	0.0169178	-	-
POLR2F	rs7137828	12	111932800	T	C	Sun (UKB-PPP)	IL18BP	5.28689e-60	rs2298455	Gene expression level	1	Wald ratio	0.77047	0.148392	0.0788834	-	-
POLR2F	rs7137828	12	111932800	T	C	Sun (UKB-PPP)	IL2RA	9.22571e-36	rs12722497	Protein level	1	Wald ratio	0.979403	0.0231128	0.367879	-	-
POLR2F	rs7137828	12	111932800	T	C	Sun (UKB-PPP)	HLA-A	6.92947e-20	-	-	-	-	-	-	-	-	-
POLR2F	rs7137828	12	111932800	T	C	Sun (UKB-PPP)	FCGR2A	7.44561e-22	rs11810143	Protein level	1	Wald ratio	0.925087	0.0132267	3.92842e-09	Yes	(Reactome) Immune System, Disease, Infectious disease, Innate Immune System
POLR2F	rs7137828	12	111932800	T	C	Sun (UKB-PPP)	SELL	1.11429e-54	rs2223286	Protein level	1	Wald ratio	0.964264	0.037128	0.327021	-	-
POLR2F	rs7137828	12	111932800	T	C	Sun (UKB-PPP)	GNLY	1.46724e-11	rs7577293	Protein level	1	Wald ratio	1.0473	0.026285	0.0787365	-	-
POLR2F	rs7137828	12	111932800	T	C	Sun (UKB-PPP)	WARS1	6.62217e-24	rs2273804	Protein level	1	Wald ratio	0.89981	0.069087	0.12649	-	-
POLR2F	rs7137828	12	111932800	T	C	Sun (UKB-PPP)	CD27	4.13809e-24	rs25680	Protein level	1	Wald ratio	0.950845	0.0572158	0.378344	-	-
POLR2F	rs7137828	12	111932800	T	C	Sun (UKB-PPP)	CD38	1.54953e-23	rs6449182	Protein level	1	Wald ratio	1.0076	0.0376091	0.840497	-	-
POLR2F	rs7137828	12	111932800	T	C	Sun (UKB-PPP)	TNFRSF4	8.16206e-66	rs7536568	Gene expression level	1	Wald ratio	0.950501	0.0808917	0.530275	-	-
POLR2F	rs7137828	12	111932800	T	C	Sun (UKB-PPP)	KIR2DL3	9.65828e-28	-	-	-	-	-	-	-	-	-
POLR2F	rs7137828	12	111932800	T	C	Sun (UKB-PPP)	B2M	2.27457e-44	rs1690313	Gene expression level	1	Wald ratio	0.870892	0.166369	0.406028	-	-
POLR2F	rs7137828	12	111932800	T	C	Sun (UKB-PPP)	PLAUR	3.67282e-14	rs2302524	Protein level	1	Wald ratio	1.00795	0.12108	0.947839	-	-
POLR2F	rs7137828	12	111932800	T	C	Sun (UKB-PPP)	DMP1	8.88996e-12	-	-	-	-	-	-	-	-	-
POLR2F	rs7137828	12	111932800	T	C	Sun (UKB-PPP)	IL18	1.7968e-20	rs2250417	Protein level	1	Wald ratio	1.12597	0.0481372	0.0137094	-	-
POLR2F	rs7137828	12	111932800	T	C	Sun (UKB-PPP)	CEACAM21	4.17638e-17	rs731055	Gene expression level	1	Wald ratio	0.975125	0.0376792	0.503789	-	-
POLR2F	rs7137828	12	111932800	T	C	Sun (UKB-PPP)	BAP18	1.38835e-11	rs8065014	Protein level	1	Wald ratio	0.701662	0.271514	0.191921	-	-
POLR2F	rs7137828	12	111932800	T	C	Sun (UKB-PPP)	OSCAR	1.20781e-37	rs4442925	Protein level	1	Wald ratio	1.00058	0.0328196	0.986003	-	-
POLR2F	rs7137828	12	111932800	T	C	Sun (UKB-PPP)	FCRL3	1.77174e-14	rs7522061	Protein level	1	Wald ratio	1.06373	0.0131648	2.69342e-06	No	-
POLR2F	rs7137828	12	111932800	T	C	Sun (UKB-PPP)	CLEC7A	3.61743e-23	rs16910526	Protein level	1	Wald ratio	0.98173	0.015238	0.226247	-	-
POLR2F	rs7137828	12	111932800	T	C	Sun (UKB-PPP)	TINAGL1	6.50579e-14	-	-	-	-	-	-	-	-	-
POLR2F	rs7137828	12	111932800	T	C	Sun (UKB-PPP)	LAMP3	6.29651e-18	rs11921884	Protein level	1	Wald ratio	1.0248	0.0610243	0.688119	-	-
POLR2F	rs7137828	12	111932800	T	C	Sun (UKB-PPP)	PRG3	3.5229e-20	rs34108746	Protein level	1	Wald ratio	1.11835	0.167561	0.504423	-	-
POLR2F	rs7137828	12	111932800	T	C	eQTLGen	SH2B3	4.1193e-70	rs587914	Gene expression level	1	Wald ratio	1.39574	0.0707261	2.4256e-06	Yes	(Reactome) Immune system, signal transduction, Signaling by Receptor Tyrosine Kinases
POLR2F	rs7137828	12	111932800	T	C	eQTLGen	MAPKAPK5-AS1	1.5765e-41	rs16941759	Gene expression level	1	Wald ratio	0.856613	0.0381899	5.06447e-05	No	-
POLR2F	rs7137828	12	111932800	T	C	eQTLGen	ALDH2	3.6474e-28	rs4766462	Protein level	1	Wald ratio	2.29332	0.18	4.00522e-06	No	-
POLR2F	rs7137828	12	111932800	T	C	eQTLGen	TMEM116	4.8578e-24	rs646275	Gene expression level	1	Wald ratio	0.857791	0.0368923	3.21194e-05	No	-
POLR2F	rs7137828	12	111932800	T	C	eQTLGen	FAM109A	1.0332e-19	rs11065884	Gene expression level	1	Wald ratio	0.702187	0.107575	0.0010141	-	-
POLR2F	rs7137828	12	111932800	T	C	eQTLGen	TRAFD1	1.3799e-17	rs41307084	Gene expression level	1	Wald ratio	1.06817	0.096642	0.495001	-	-
POLR2F	rs7137828	12	111932800	T	C	eQTLGen	RP3-462E2.3	7.1438e-14	rs10161111	Gene expression level	1	Wald ratio	0.939333	0.0406051	0.123238	-	-
POLR2F	rs7137828	12	111932800	T	C	eQTLGen	ADAM1B	1.0697e-11	rs7134084	Gene expression level	1	Wald ratio	0.844492	0.0415863	4.81712e-05	No	-
POLR2F	rs7137828	12	111932800	T	C	eQTLGen	TCTN1	1.5536e-11	rs10849900	Gene expression level	1	Wald ratio	0.912469	0.122135	0.453255	-	-
POLR2F	rs7137828	12	111932800	T	C	eQTLGen	NAA25	2.6793e-08	rs78745958	Gene expression level	1	Wald ratio	0.802267	0.0813985	0.00679737	-	-
H2BC21	rs35677470	3	58183636	A	G	Ferkingstad	FCN3	5.62341e-10	-	-	-	-	-	-	-	-	-
H2BC21	rs35677470	3	58183636	A	G	Ferkingstad	FCGR1A	7.4131e-11	rs72708153	Gene expression level	1	Wald ratio	0.9741	0.0623228	0.673717	-	-
H2BC21	rs35677470	3	58183636	A	G	Ferkingstad	EFNB3	1.14815e-11	-	-	-	-	-	-	-	-	-
H2BC21	rs35677470	3	58183636	A	G	Ferkingstad	FCN2	5.24807e-12	rs11103563	Protein level	1	Wald ratio	1.04511	0.0251961	0.0799506	-	-
H2BC21	rs35677470	3	58183636	A	G	Ferkingstad	CELF2	4.7863e-16	-	-	-	-	-	-	-	-	-
H2BC21	rs35677470	3	58183636	A	G	Ferkingstad	H2AC25	6.0256e-26	rs1007686	Gene expression level	1	Wald ratio	1.04911	0.0719193	0.504985	-	-
H2BC21	rs35677470	3	58183636	A	G	Ferkingstad	H2BC26	1.02329e-52	-	-	-	-	-	-	-	-	-
H2BC21	rs3797358	5	72168857	T	C	Ferkingstad	H2BC26	1.14815e-12	-	-	-	-	-	-	-	-	-
H2BC21	rs7080536	10	115348046	A	G	Ferkingstad	TMPO	1.28825e-09	rs57849270	Gene expression level	1	Wald ratio	0.773897	0.184884	0.165636	-	-
H2BC21	rs7080536	10	115348046	A	G	Ferkingstad	ARTN	1.23027e-10	-	-	-	-	-	-	-	-	-
H2BC21	rs7080536	10	115348046	A	G	Ferkingstad	H1-10	1.09648e-11	rs9816623	Gene expression level	1	Wald ratio	0.792166	0.1082	0.0312963	-	-
H2BC21	rs7080536	10	115348046	A	G	Ferkingstad	SPRED1	3.98107e-14	rs16966213	Gene expression level	1	Wald ratio	0.957151	0.112813	0.697869	-	-
H2BC21	rs7080536	10	115348046	A	G	Ferkingstad	LPCAT2	3.71535e-17	rs2859482	Gene expression level	1	Wald ratio	1.06934	0.0461699	0.146486	-	-
H2BC21	rs7080536	10	115348046	A	G	Ferkingstad	LILRA6	8.31764e-18	rs112312277, rs12460589, rs4405671	Protein level	3	IVW	1.07153	0.447162	0.902415	-	-
H2BC21	rs7080536	10	115348046	A	G	Ferkingstad	H2AC25	6.60693e-21	rs1007686	Gene expression level	1	Wald ratio	1.04911	0.0719193	0.504985	-	-
H2BC21	rs7080536	10	115348046	A	G	Ferkingstad	RPL30	6.45654e-25	-	-	-	-	-	-	-	-	-
H2BC21	rs7080536	10	115348046	A	G	Ferkingstad	PACSIN1	2.51189e-27	rs6927652	Gene expression level	1	Wald ratio	0.897184	0.200776	0.58894	-	-
H2BC21	rs7080536	10	115348046	A	G	Ferkingstad	LIN7A	9.54993e-29	rs10128882	Gene expression level	1	Wald ratio	1.03119	0.0471529	0.514778	-	-
H2BC21	rs7080536	10	115348046	A	G	Ferkingstad	TRA2B	2.04174e-31	rs77454802	Gene expression level	1	Wald ratio	1.11158	0.364003	0.771344	-	-
H2BC21	rs7080536	10	115348046	A	G	Ferkingstad	H1-2	4.57088e-43	rs807214	Gene expression level	1	Wald ratio	0.868919	0.084928	0.0980439	-	-
H2BC21	rs7080536	10	115348046	A	G	Ferkingstad	IFNGR1	2.34423e-47	rs9389484	Protein level	1	Wald ratio	1.22599	0.205	0.32027	-	-
H2BC21	rs7080536	10	115348046	A	G	Ferkingstad	CCK	6.91831e-53	-	-	-	-	-	-	-	-	-
H2BC21	rs7080536	10	115348046	A	G	Ferkingstad	HMOX1	1e-57	rs75689278	Protein level	1	Wald ratio	1.06868	0.306429	0.828377	-	-
H2BC21	rs7080536	10	115348046	A	G	Ferkingstad	CLEC2A	1.77828e-229	rs74065411	Gene expression level	1	Wald ratio	0.996784	0.0697991	0.963188	-	-
H2BC21	rs35677470	3	58183636	A	G	eQTLGen	PDHB	2.3296e-51	rs6787467	Gene expression level	1	Wald ratio	0.967262	0.0471543	0.480261	-	-
H2BC21	rs35677470	3	58183636	A	G	eQTLGen	PXK	1.0009e-45	rs7633553	Gene expression level	1	Wald ratio	1.08595	0.0450912	0.0674638	-	-
H2BC21	rs35677470	3	58183636	A	G	eQTLGen	FLNB	9.336e-31	rs113903699	Gene expression level	1	Wald ratio	1.00512	0.0623984	0.934766	-	-
H2BC21	rs35677470	3	58183636	A	G	eQTLGen	DNASE1L3	2.3387e-17	rs12494813	Gene expression level	1	Wald ratio	0.920108	0.0359235	0.0204586	-	-
H2BC21	rs35677470	3	58183636	A	G	eQTLGen	DENND6A	3.7426e-10	rs73084446	Gene expression level	1	Wald ratio	1.16962	0.0827999	0.05845	-	-
H2BC21	rs3797358	5	72168857	T	C	eQTLGen	FCHO2	3.2717e-310	rs1509131	Gene expression level	1	Wald ratio	1.05798	0.0312649	0.071432	-	-
H2BC21	rs3797358	5	72168857	T	C	eQTLGen	TMEM171	8.3739e-12	rs13165360	Gene expression level	1	Wald ratio	1.01601	0.0537841	0.767737	-	-
H2BC21	rs3797358	5	72168857	T	C	eQTLGen	TNPO1	3.1087e-08	rs1364076	Gene expression level	1	Wald ratio	0.932507	0.135278	0.605466	-	-
IGSF11	rs3761959	1	157669278	T	C	eQTLGen	FCRL3	3.2717e-310	rs7528684	Protein level	1	Wald ratio	1.11528	0.0232143	2.60161e-06	No	-
IGSF11	rs3761959	1	157669278	T	C	eQTLGen	RP11-367J7.2	1.4062e-62	rs2210913	Gene expression level	1	Wald ratio	1.1779	0.0345695	2.17511e-06	No	-
IGSF11	rs3761959	1	157669278	T	C	eQTLGen	FCRL1	2.7629e-41	rs4971154	Protein level	1	Wald ratio	1.11276	0.0342105	0.00178971	-	-
IGSF11	rs3761959	1	157669278	T	C	eQTLGen	FCRL5	2.9811e-34	rs849833	Gene expression level	1	Wald ratio	1.07646	0.0326713	0.0241225	-	-
H2AC25	rs35677470	3	58183636	A	G	Ferkingstad	FCN3	5.62341e-10	-	-	-	-	-	-	-	-	-
H2AC25	rs35677470	3	58183636	A	G	Ferkingstad	FCGR1A	7.4131e-11	rs72708153	Gene expression level	1	Wald ratio	0.9741	0.0623228	0.673717	-	-
H2AC25	rs35677470	3	58183636	A	G	Ferkingstad	EFNB3	1.14815e-11	-	-	-	-	-	-	-	-	-
H2AC25	rs35677470	3	58183636	A	G	Ferkingstad	FCN2	5.24807e-12	rs11103563	Protein level	1	Wald ratio	1.04511	0.0251961	0.0799506	-	-
H2AC25	rs35677470	3	58183636	A	G	Ferkingstad	CELF2	4.7863e-16	-	-	-	-	-	-	-	-	-
H2AC25	rs35677470	3	58183636	A	G	Ferkingstad	H2BC21	1.62181e-50	-	-	-	-	-	-	-	-	-
H2AC25	rs35677470	3	58183636	A	G	Ferkingstad	H2BC26	1.02329e-52	-	-	-	-	-	-	-	-	-
H2AC25	rs7080536	10	115348046	A	G	Ferkingstad	H2BC21	1.8197e-09	-	-	-	-	-	-	-	-	-
H2AC25	rs7080536	10	115348046	A	G	Ferkingstad	TMPO	1.28825e-09	rs57849270	Gene expression level	1	Wald ratio	0.773897	0.184884	0.165636	-	-
H2AC25	rs7080536	10	115348046	A	G	Ferkingstad	ARTN	1.23027e-10	-	-	-	-	-	-	-	-	-
H2AC25	rs7080536	10	115348046	A	G	Ferkingstad	H1-10	1.09648e-11	rs9816623	Gene expression level	1	Wald ratio	0.792166	0.1082	0.0312963	-	-
H2AC25	rs7080536	10	115348046	A	G	Ferkingstad	SPRED1	3.98107e-14	rs16966213	Gene expression level	1	Wald ratio	0.957151	0.112813	0.697869	-	-
H2AC25	rs7080536	10	115348046	A	G	Ferkingstad	LPCAT2	3.71535e-17	rs2859482	Gene expression level	1	Wald ratio	1.06934	0.0461699	0.146486	-	-
H2AC25	rs7080536	10	115348046	A	G	Ferkingstad	LILRA6	8.31764e-18	rs112312277, rs12460589, rs4405671	Protein level	3	IVW	1.07153	0.447162	0.902415	-	-
H2AC25	rs7080536	10	115348046	A	G	Ferkingstad	RPL30	6.45654e-25	-	-	-	-	-	-	-	-	-
H2AC25	rs7080536	10	115348046	A	G	Ferkingstad	PACSIN1	2.51189e-27	rs6927652	Gene expression level	1	Wald ratio	0.897184	0.200776	0.58894	-	-
H2AC25	rs7080536	10	115348046	A	G	Ferkingstad	LIN7A	9.54993e-29	rs10128882	Gene expression level	1	Wald ratio	1.03119	0.0471529	0.514778	-	-
H2AC25	rs7080536	10	115348046	A	G	Ferkingstad	TRA2B	2.04174e-31	rs77454802	Gene expression level	1	Wald ratio	1.11158	0.364003	0.771344	-	-
H2AC25	rs7080536	10	115348046	A	G	Ferkingstad	H1-2	4.57088e-43	rs807214	Gene expression level	1	Wald ratio	0.868919	0.084928	0.0980439	-	-
H2AC25	rs7080536	10	115348046	A	G	Ferkingstad	IFNGR1	2.34423e-47	rs9389484	Protein level	1	Wald ratio	1.22599	0.205	0.32027	-	-
H2AC25	rs7080536	10	115348046	A	G	Ferkingstad	CCK	6.91831e-53	-	-	-	-	-	-	-	-	-
H2AC25	rs7080536	10	115348046	A	G	Ferkingstad	HMOX1	1e-57	rs75689278	Protein level	1	Wald ratio	1.06868	0.306429	0.828377	-	-
H2AC25	rs7080536	10	115348046	A	G	Ferkingstad	CLEC2A	1.77828e-229	rs74065411	Gene expression level	1	Wald ratio	0.996784	0.0697991	0.963188	-	-
H2AC25	rs35677470	3	58183636	A	G	eQTLGen	PDHB	2.3296e-51	rs6787467	Gene expression level	1	Wald ratio	0.967262	0.0471543	0.480261	-	-
H2AC25	rs35677470	3	58183636	A	G	eQTLGen	PXK	1.0009e-45	rs7633553	Gene expression level	1	Wald ratio	1.08595	0.0450912	0.0674638	-	-
H2AC25	rs35677470	3	58183636	A	G	eQTLGen	FLNB	9.336e-31	rs113903699	Gene expression level	1	Wald ratio	1.00512	0.0623984	0.934766	-	-
H2AC25	rs35677470	3	58183636	A	G	eQTLGen	DNASE1L3	2.3387e-17	rs12494813	Gene expression level	1	Wald ratio	0.920108	0.0359235	0.0204586	-	-
H2AC25	rs35677470	3	58183636	A	G	eQTLGen	DENND6A	3.7426e-10	rs73084446	Gene expression level	1	Wald ratio	1.16962	0.0827999	0.05845	-	-
H2BC26	rs35677470	3	58183636	A	G	Ferkingstad	FCN3	5.62341e-10	-	-	-	-	-	-	-	-	-
H2BC26	rs35677470	3	58183636	A	G	Ferkingstad	FCGR1A	7.4131e-11	rs72708153	Gene expression level	1	Wald ratio	0.9741	0.0623228	0.673717	-	-
H2BC26	rs35677470	3	58183636	A	G	Ferkingstad	EFNB3	1.14815e-11	-	-	-	-	-	-	-	-	-
H2BC26	rs35677470	3	58183636	A	G	Ferkingstad	FCN2	5.24807e-12	rs11103563	Protein level	1	Wald ratio	1.04511	0.0251961	0.0799506	-	-
H2BC26	rs35677470	3	58183636	A	G	Ferkingstad	CELF2	4.7863e-16	-	-	-	-	-	-	-	-	-
H2BC26	rs35677470	3	58183636	A	G	Ferkingstad	H2AC25	6.0256e-26	rs1007686	Gene expression level	1	Wald ratio	1.04911	0.0719193	0.504985	-	-
H2BC26	rs35677470	3	58183636	A	G	Ferkingstad	H2BC21	1.62181e-50	-	-	-	-	-	-	-	-	-
H2BC26	rs3797358	5	72168857	T	C	Ferkingstad	H2BC21	3.16228e-11	-	-	-	-	-	-	-	-	-
H2BC26	rs35677470	3	58183636	A	G	eQTLGen	PDHB	2.3296e-51	rs6787467	Gene expression level	1	Wald ratio	0.967262	0.0471543	0.480261	-	-
H2BC26	rs35677470	3	58183636	A	G	eQTLGen	PXK	1.0009e-45	rs7633553	Gene expression level	1	Wald ratio	1.08595	0.0450912	0.0674638	-	-
H2BC26	rs35677470	3	58183636	A	G	eQTLGen	FLNB	9.336e-31	rs113903699	Gene expression level	1	Wald ratio	1.00512	0.0623984	0.934766	-	-
H2BC26	rs35677470	3	58183636	A	G	eQTLGen	DNASE1L3	2.3387e-17	rs12494813	Gene expression level	1	Wald ratio	0.920108	0.0359235	0.0204586	-	-
H2BC26	rs35677470	3	58183636	A	G	eQTLGen	DENND6A	3.7426e-10	rs73084446	Gene expression level	1	Wald ratio	1.16962	0.0827999	0.05845	-	-
H2BC26	rs3797358	5	72168857	T	C	eQTLGen	FCHO2	3.2717e-310	rs1509131	Gene expression level	1	Wald ratio	1.05798	0.0312649	0.071432	-	-
H2BC26	rs3797358	5	72168857	T	C	eQTLGen	TMEM171	8.3739e-12	rs13165360	Gene expression level	1	Wald ratio	1.01601	0.0537841	0.767737	-	-
H2BC26	rs3797358	5	72168857	T	C	eQTLGen	TNPO1	3.1087e-08	rs1364076	Gene expression level	1	Wald ratio	0.932507	0.135278	0.605466	-	-
ADPGK	rs3184504	12	111884608	T	C	Ferkingstad	IL6R	1.65959e-09	rs12126142	Protein level	1	Wald ratio	0.936557	0.0130693	5.29917e-07	No
ADPGK	rs3184504	12	111884608	T	C	Ferkingstad	SERPING1	8.91251e-10	rs11606706	Protein level	1	Wald ratio	0.969732	0.0223529	0.169131	-	-
ADPGK	rs3184504	12	111884608	T	C	Ferkingstad	RNASET2	4.89779e-10	rs3756838	Protein level	1	Wald ratio	0.86387	0.052	0.00489136	-	-
ADPGK	rs3184504	12	111884608	T	C	Ferkingstad	SIGLEC14	4.0738e-10	rs73050865, rs7359936	Protein level	2	IVW	1.01963	0.0717484	0.786454	-	-
ADPGK	rs3184504	12	111884608	T	C	Ferkingstad	CSF2RA	3.38844e-10	-	-	-	-	-	-	-	-	-
ADPGK	rs3184504	12	111884608	T	C	Ferkingstad	EBI3	1.14815e-10	rs353696	Protein level	1	Wald ratio	0.985992	0.0125	0.259079	-	-
ADPGK	rs3184504	12	111884608	T	C	Ferkingstad	QSOX2	8.91251e-11	rs10858248, rs12338076	Protein level	2	IVW	0.961762	0.044911	0.385326	-	-
ADPGK	rs3184504	12	111884608	T	C	Ferkingstad	THBS3	7.76247e-11	rs72704117	Protein level	1	Wald ratio	1.30763	0.171786	0.118446	-	-
ADPGK	rs3184504	12	111884608	T	C	Ferkingstad	CD72	5.88844e-11	rs34791102	Protein level	1	Wald ratio	0.930774	0.145217	0.621298	-	-
ADPGK	rs3184504	12	111884608	T	C	Ferkingstad	GZMM	3.31131e-11	rs114537924	Protein level	1	Wald ratio	0.795256	0.704545	0.745059	-	-
ADPGK	rs3184504	12	111884608	T	C	Ferkingstad	CST7	2.88403e-11	rs142751091, rs41308619	Protein level	2	IVW	1.01665	0.0265058	0.533397	-	-
ADPGK	rs3184504	12	111884608	T	C	Ferkingstad	TNFRSF1B	1.77828e-11	rs2301258	Protein level	1	Wald ratio	1.09053	0.152	0.568559	-	-
ADPGK	rs3184504	12	111884608	T	C	Ferkingstad	TAPBP	1.41254e-11	-	-	-	-	-	-	-	-	-
ADPGK	rs3184504	12	111884608	T	C	Ferkingstad	LILRA2	1.34896e-11	rs12972210, rs141795960, rs79346487	Protein level	3	IVW	1.28127	0.10182	0.248146	-	-
ADPGK	rs3184504	12	111884608	T	C	Ferkingstad	CHST11	1.25893e-11	rs1650132, rs1922263	Protein level	2	IVW	0.970058	0.0498952	0.542352	-	-
ADPGK	rs3184504	12	111884608	T	C	Ferkingstad	NOTCH1	9.33254e-12	rs9411257	Protein level	1	Wald ratio	1.18794	0.291111	0.554116	-	-
ADPGK	rs3184504	12	111884608	T	C	Ferkingstad	CHST12	8.70964e-12	rs6952433	Protein level	1	Wald ratio	1.21349	0.0815	0.0175854	-	-
ADPGK	rs3184504	12	111884608	T	C	Ferkingstad	WFIKKN1	6.76083e-12	rs55798945	Protein level	1	Wald ratio	0.934884	0.139333	0.628916	-	-
ADPGK	rs3184504	12	111884608	T	C	Ferkingstad	SEMA4A	2.88403e-12	rs7695	Protein level	1	Wald ratio	1.15298	0.0952941	0.135221	-	-
ADPGK	rs3184504	12	111884608	T	C	Ferkingstad	NCR3	2.0893e-12	rs6916921	Gene expression level	1	Wald ratio	1.2424	0.0389398	2.4908e-08	No
ADPGK	rs3184504	12	111884608	T	C	Ferkingstad	LILRA4	6.30957e-13	rs35407007	Protein level	1	Wald ratio	1.05687	0.1225	0.651607	-	-
ADPGK	rs3184504	12	111884608	T	C	Ferkingstad	EDIL3	3.46737e-13	rs10434639	Protein level	1	Wald ratio	0.697676	0.245	0.141728	-	-
ADPGK	rs3184504	12	111884608	T	C	Ferkingstad	LYZ	2.13796e-13	rs4761234	Protein level	1	Wald ratio	0.952978	0.0312245	0.122956	-	-
ADPGK	rs3184504	12	111884608	T	C	Ferkingstad	TNFSF13B	1.44544e-13	rs113469631	Protein level	1	Wald ratio	0.954238	0.313158	0.881096	-	-
ADPGK	rs3184504	12	111884608	T	C	Ferkingstad	KIR2DS2	8.51138e-14	-	-	-	-	-	-	-	-	-
ADPGK	rs3184504	12	111884608	T	C	Ferkingstad	TNFRSF1B	5.01187e-14	rs2301258	Protein level	1	Wald ratio	1.09053	0.152	0.568559	-	-
ADPGK	rs3184504	12	111884608	T	C	Ferkingstad	SLAMF6	3.0903e-14	rs12137007	Protein level	1	Wald ratio	1.03488	0.0838095	0.682473	-	-
ADPGK	rs3184504	12	111884608	T	C	Ferkingstad	TNFSF8	7.94328e-15	rs1006026	Protein level	1	Wald ratio	0.840057	0.0914286	0.0566178	-	-
ADPGK	rs3184504	12	111884608	T	C	Ferkingstad	CD163	7.94328e-15	-	-	-	-	-	-	-	-	-
ADPGK	rs3184504	12	111884608	T	C	Ferkingstad	CD86	3.71535e-15	rs13088702	Gene expression level	1	Wald ratio	1.16047	0.0773389	0.0543166	-	-
ADPGK	rs3184504	12	111884608	T	C	Ferkingstad	SEMA6B	2.0893e-15	rs10404223	Protein level	1	Wald ratio	0.859752	0.284444	0.595246	-	-
ADPGK	rs3184504	12	111884608	T	C	Ferkingstad	TAC1	5.37032e-17	rs11977936, rs731290	Protein level	2	IVW	0.827659	0.128319	0.140456	-	-
ADPGK	rs3184504	12	111884608	T	C	Ferkingstad	SEMA3C	1.31826e-17	rs917191	Protein level	1	Wald ratio	0.863059	0.144545	0.308266	-	-
ADPGK	rs3184504	12	111884608	T	C	Ferkingstad	GALNT16	6.60693e-21	rs12100668	Protein level	1	Wald ratio	0.93569	0.1	0.506239	-	-
ADPGK	rs3184504	12	111884608	T	C	Ferkingstad	UST	3.98107e-21	rs12527307, rs6920109	Protein level	2	IVW	1.57427	0.182118	0.0127115	-	-
ADPGK	rs3184504	12	111884608	T	C	Ferkingstad	ICAM2	2.5704e-21	rs58370062	Gene expression level	1	Wald ratio	1.02191	0.0828336	0.793608	-	-
ADPGK	rs3184504	12	111884608	T	C	Ferkingstad	B2M	1.07152e-22	rs1690313	Gene expression level	1	Wald ratio	0.870892	0.166369	0.406028	-	-
ADPGK	rs3184504	12	111884608	T	C	Ferkingstad	CSF1R	5.62341e-24	rs2237084	Protein level	1	Wald ratio	1.04304	0.128571	0.74308	-	-
ADPGK	rs3184504	12	111884608	T	C	Ferkingstad	CRTAM	4.7863e-24	rs67366392	Protein level	1	Wald ratio	0.916066	0.0513333	0.0876749	-	-
ADPGK	rs3184504	12	111884608	T	C	Ferkingstad	CD5L	5.01187e-26	rs2765501	Protein level	1	Wald ratio	0.930531	0.0496667	0.147152	-	-
ADPGK	rs3184504	12	111884608	T	C	Ferkingstad	CD8A	5.7544e-27	rs3020726	Protein level	1	Wald ratio	1.08736	0.04675	0.0732221	-	-
ADPGK	rs3184504	12	111884608	T	C	Ferkingstad	IL27RA	4.16869e-27	rs35026308	Protein level	1	Wald ratio	0.97235	0.0278431	0.313914	-	-
ADPGK	rs3184504	12	111884608	T	C	Ferkingstad	CXCL10	2.5704e-29	rs6532086	Protein level	1	Wald ratio	1.03433	0.16	0.832936	-	-
ADPGK	rs3184504	12	111884608	T	C	Ferkingstad	IL18BP	2.51189e-29	rs2298455	Gene expression level	1	Wald ratio	0.77047	0.148392	0.0788834	-	-
ADPGK	rs3184504	12	111884608	T	C	Ferkingstad	FCGR3B	1e-31	rs2099684	Protein level	1	Wald ratio	1.17265	0.0346341	4.25357e-06	No
ADPGK	rs3184504	12	111884608	T	C	Ferkingstad	LAG3	7.24436e-32	rs3782735	Protein level	1	Wald ratio	1.03284	0.125385	0.796663	-	-
ADPGK	rs3184504	12	111884608	T	C	Ferkingstad	ADA2	5.88844e-32	rs2231495	Protein level	1	Wald ratio	1.02517	0.0248571	0.317311	-	-
ADPGK	rs3184504	12	111884608	T	C	Ferkingstad	LY9	1.44544e-32	rs2271967	Protein level	1	Wald ratio	0.955997	0.0430556	0.295948	-	-
ADPGK	rs3184504	12	111884608	T	C	Ferkingstad	NCR1	4.7863e-34	rs2278428	Protein level	1	Wald ratio	1.00707	0.0590909	0.905093	-	-
ADPGK	rs3184504	12	111884608	T	C	Ferkingstad	CXCL11	1.14815e-34	rs10021313	Protein level	1	Wald ratio	0.865316	0.0873786	0.0978119	-	-
ADPGK	rs3184504	12	111884608	T	C	Ferkingstad	IL12B	8.51138e-35	rs10043720	Protein level	1	Wald ratio	0.929669	0.0334146	0.029074	-	-
ADPGK	rs3184504	12	111884608	T	C	Ferkingstad	CD48	1.8197e-35	rs352684	Protein level	1	Wald ratio	0.826959	0.1055	0.0717111	-	-
ADPGK	rs3184504	12	111884608	T	C	Ferkingstad	VCAM1	3.46737e-54	rs12566489	Gene expression level	1	Wald ratio	1.25078	0.0601793	0.000200496	No
ADPGK	rs3184504	12	111884608	T	C	Ferkingstad	GP1BA	1.65959e-61	rs72835078	Protein level	1	Wald ratio	1.05929	0.0956	0.546834	-	-
ADPGK	rs3184504	12	111884608	T	C	Ferkingstad	IL2RB	3.01995e-101	rs228953	Protein level	1	Wald ratio	0.785056	0.132	0.066753	-	-
ADPGK	rs3184504	12	111884608	T	C	eQTLGen	SH2B3	1.0261e-68	rs587914	Gene expression level	1	Wald ratio	1.39574	0.0707261	2.4256e-06	No
ADPGK	rs3184504	12	111884608	T	C	eQTLGen	MAPKAPK5-AS1	3.5116e-40	rs16941759	Gene expression level	1	Wald ratio	0.856613	0.0381899	5.06447e-05	No
ADPGK	rs3184504	12	111884608	T	C	eQTLGen	GPN3	7.2261e-28	rs61942632	Gene expression level	1	Wald ratio	0.993498	0.035084	0.8525	-	-
ADPGK	rs3184504	12	111884608	T	C	eQTLGen	ALDH2	9.5602e-28	rs4766462	Protein level	1	Wald ratio	2.29332	0.18	4.00522e-06	Yes	(Reactome) Metabolism (KEGG) Glycolysis / Gluconeogenesis
ADPGK	rs3184504	12	111884608	T	C	eQTLGen	TMEM116	1.5145e-22	rs646275	Gene expression level	1	Wald ratio	0.857791	0.0368923	3.21194e-05	No
ADPGK	rs3184504	12	111884608	T	C	eQTLGen	FAM109A	1.2575e-19	rs11065884	Gene expression level	1	Wald ratio	0.702187	0.107575	0.0010141	-	-
ADPGK	rs3184504	12	111884608	T	C	eQTLGen	TRAFD1	2.2675e-17	rs41307084	Gene expression level	1	Wald ratio	1.06817	0.096642	0.495001	-	-
ADPGK	rs3184504	12	111884608	T	C	eQTLGen	RP3-462E2.3	1.0926e-13	rs10161111	Gene expression level	1	Wald ratio	0.939333	0.0406051	0.123238	-	-
ADPGK	rs3184504	12	111884608	T	C	eQTLGen	ADAM1B	9.8143e-12	rs7134084	Gene expression level	1	Wald ratio	0.844492	0.0415863	4.81712e-05	No
ADPGK	rs3184504	12	111884608	T	C	eQTLGen	TCTN1	2.9309e-11	rs10849900	Gene expression level	1	Wald ratio	0.912469	0.122135	0.453255	-	-
ADPGK	rs3184504	12	111884608	T	C	eQTLGen	VPS29	2.4225e-09	rs61942632	Gene expression level	1	Wald ratio	1.01019	0.0545171	0.8525	-	-
ADPGK	rs3184504	12	111884608	T	C	eQTLGen	NAA25	4.7775e-08	rs78745958	Gene expression level	1	Wald ratio	0.802267	0.0813985	0.00679737	-	-
Abbreviations: pQTL, protein quantitative trait locus; MR, Mendelian randomization; RA, rheumatoid arthritis; CHR, chromosome; var., variant; POS, position; EA, effect allele; OA, other allele; IV, instrumental variable; SNP, single nucleotide polymorphism; OR, odds ratio; SE, standard error; IVW, Inverse variance weighted.

[truncated: 5 more sheets: Table S10, Table S11, Table S12, Table S13, Table S14]
